# Supplementary material for: Metabolic activities are selective modulators for individual segmentation clock processes
Source: Nat Commun. 2025 Jan 20;16:845. doi: 10.1038/s41467-025-56120-5 (PMC11746943; doi:10.1038/s41467-025-56120-5)
Supplement: Supplementary file 4 — Source Data [file 41467_2025_56120_MOESM4_ESM.xlsx]

## Sheet: Fig2
b		mouse (control)		2DG 10 mM		azide 1 mM			c		exp1	exp2	exp3	average	sd		d		mouse (control)		2DG 10 mM		azide 1 mM			e		exp1	exp2	exp3	average	sd		h		mouse (control)		2DG 10 mM		azide 1 mM			i		exp1	exp2	exp3	average	sd
	time	av	sd	av	sd	av	sd			mouse (control)	156.281	150.251	150.251	152.261	3.48142			time	av	sd	av	sd	av	sd			mouse (control)	19.68	20.7	20.72	20.3667	0.594755			time	av	sd	av	sd	av	sd			mouse (control)	15.3197	17.2743	16.1529	16.249	0.980842
	0	-0.424	0.509889	1.443	0.0502295	-0.642667	0.0953223			2DG 1 mM	161.307	160.302	159.296	160.302	1.0055			0	1	0	1	0	1	0			2DG 10 mM	33.65	29.73	33.17	32.1833	2.13816			0	-1.14978e-05	3.16107e-05	-0.000188248	6.78797e-05	-9.12491e-06	2.60375e-05			2DG 10 mM	22.2219	21.4607	19.982	21.2215	1.13896
	5	-0.427667	0.229291	0.995	0.507211	-0.914333	0.174477			2DG 3 mM	173.367	170.352	170.352	171.357	1.74071			5	1.09244	0.0101027	1.09662	0.00932633	1.01794	0.0113225			azide 1 mM	23.28	21.76	22.22	22.42	0.779487			2	-8.11316e-06	7.09184e-05	-8.08476e-05	0.000117978	-2.9578e-05	6.09926e-05			azide 1 mM	17.5393	16.8657	16.2379	16.881	0.650829
	10	-0.745333	0.174646	0.359667	0.405475	-0.99	0.0923418			2DG 10 mM	193.467	190.452	189.447	191.122	2.09207			10	1.04188	0.0165246	1.06473	0.0163145	0.978597	0.00927662											4	3.59214e-05	4.75571e-05	-3.6653e-05	0.000150414	2.62593e-05	7.15498e-05
	15	-0.839	0.117627	0.106	0.258559	-0.940667	0.0239653			azide 0.1 mM	165.327	160.302	157.286	160.972	4.06211			15	0.987985	0.0102244	1.02912	0.0236291	0.953459	0.00187949											6	5.78073e-05	4.79353e-05	1.26323e-05	0.000279143	9.9095e-05	4.70234e-05
	20	-0.831667	0.0760285	-0.048	0.208971	-0.862667	0.0616955			azide 0.3 mM	173.367	171.357	167.337	170.687	3.07033			20	0.94542	0.0110464	1.00604	0.0281886	0.929682	0.0037936		g		exp1	exp2	exp3	average	sd			8	0.000293485	4.30519e-05	7.46196e-05	8.85901e-05	0.00027965	0.000160075
	25	-0.784667	0.0584494	-0.167667	0.211673	-0.764	0.0854342			azide 1 mM	211.558	206.533	194.472	204.188	8.78113			25	0.899817	0.0133117	0.978083	0.0305186	0.896117	0.00557235			mouse (control)	10	8	10	9.33333	1.1547			10	0.0011567	0.000171976	0.000258687	0.000213223	0.000997686	0.00042156
	30	-0.719667	0.0492375	-0.297667	0.177213	-0.638	0.107056			human	324.415	330.435	319.398	324.749	5.52609			30	0.842	0.0152857	0.937758	0.0328605	0.853439	0.00691433			2DG 10 mM	10	10	6	8.66667	2.3094			12	0.00324131	0.000542071	0.000925801	0.00029583	0.00275125	0.00075722
	35	-0.611	0.0370405	-0.397	0.161397	-0.478	0.124214											35	0.772791	0.0156052	0.888744	0.0339977	0.80201	0.00669884			azide 1 mM	20	18	22	20	2			14	0.00719486	0.00111001	0.00199657	0.00054657	0.00602058	0.00136401
	40	-0.457333	0.0353459	-0.481333	0.130822	-0.297667	0.137173											40	0.696334	0.0171038	0.832772	0.0335832	0.744068	0.00753063											16	0.0133777	0.00174738	0.00428241	0.000837935	0.0115663	0.00218167
	45	-0.264	0.0377492	-0.542333	0.103886	-0.102333	0.141394											45	0.615676	0.0178584	0.775334	0.0343732	0.68011	0.00832291											18	0.022488	0.00279652	0.00765383	0.00131719	0.0196917	0.0031825
	50	-0.047	0.0451774	-0.566333	0.0736637	0.0926667	0.143197											50	0.537084	0.0185155	0.715252	0.0336691	0.61231	0.0095071											20	0.0348701	0.004035	0.0125969	0.00217245	0.0306579	0.00429559
	55	0.170667	0.0508167	-0.571667	0.0308275	0.281	0.131981											55	0.46248	0.0182656	0.653745	0.0335286	0.545214	0.00779039											22	0.0503938	0.00572328	0.0191008	0.00287812	0.0446512	0.00569846
	60	0.382667	0.0480867	-0.543333	0.0420159	0.457333	0.114247											60	0.394968	0.0179624	0.595238	0.0324242	0.478994	0.00850925											24	0.0694331	0.00716777	0.0277085	0.00383938	0.0618133	0.00721228
	65	0.578	0.0443058	-0.486	0.0875842	0.61	0.097											65	0.33431	0.0169202	0.537905	0.0309364	0.417537	0.00704004											26	0.091487	0.0091408	0.0379651	0.00477812	0.0823529	0.00845772
	70	0.747667	0.0361985	-0.410667	0.141846	0.742	0.07508											70	0.281801	0.0160085	0.483208	0.028841	0.360698	0.00633421											28	0.116914	0.0107375	0.0498878	0.00638955	0.105386	0.0101947
	75	0.882667	0.0320832	-0.314	0.193331	0.844	0.0500899											75	0.236503	0.0144212	0.434089	0.0277081	0.309883	0.00541044											30	0.145789	0.0124815	0.0640934	0.00751846	0.131859	0.0115198
	80	0.971	0.0290517	-0.211333	0.250219	0.917333	0.0259294											80	0.198481	0.0129694	0.388118	0.0265154	0.264378	0.00451866											32	0.176784	0.0139704	0.0799489	0.00903111	0.160521	0.0131791
	85	1.021	0.0280535	-0.094	0.288231	0.961667	0.0224796											85	0.166107	0.0117799	0.346953	0.0251443	0.225013	0.003853											34	0.211168	0.015165	0.0983372	0.0104144	0.192319	0.0146388
	90	1.034	0.0242693	0.0326667	0.314948	0.978333	0.042336											90	0.139083	0.0103333	0.309635	0.0239953	0.191807	0.00255277											36	0.246812	0.016341	0.117778	0.0121462	0.225436	0.0159247
	95	0.999	0.0251197	0.156	0.337554	0.966667	0.0681493											95	0.116466	0.00917139	0.276126	0.0223751	0.163268	0.00168768											38	0.284441	0.0171665	0.140174	0.0140065	0.260514	0.017419
	100	0.938	0.0262107	0.279333	0.336402	0.932333	0.0931683											100	0.0978485	0.00798933	0.246709	0.0214291	0.138981	0.00128403											40	0.323943	0.0185764	0.163828	0.0154773	0.296783	0.0187582
	105	0.838333	0.0299054	0.399	0.319257	0.874	0.115052											105	0.0828201	0.00708156	0.220647	0.0211907	0.118608	0.00115253											42	0.363307	0.018761	0.189595	0.0165046	0.334624	0.0195507
	110	0.715667	0.0205264	0.489667	0.298088	0.798333	0.136596											110	0.0703623	0.00624106	0.197862	0.0197317	0.102102	0.00146854											44	0.403618	0.0197489	0.215702	0.0192171	0.372807	0.0210168
	115	0.57	0.0132288	0.568333	0.271887	0.697333	0.150164											115	0.0602678	0.00553264	0.177533	0.0183271	0.0879165	0.00203747											46	0.444706	0.0203164	0.244484	0.0203557	0.411812	0.0221003
	120	0.410333	0.0159478	0.625333	0.245033	0.584333	0.165461											120	0.0520566	0.00493739	0.160373	0.0173147	0.0758072	0.00164567											48	0.485288	0.020063	0.274217	0.0217449	0.450872	0.0226572
	125	0.241333	0.0214554	0.670667	0.213912	0.457	0.174422											125	0.0452633	0.00431606	0.144282	0.0169761	0.0657007	0.00178839											50	0.524904	0.0208004	0.304532	0.0237585	0.488541	0.02333
	130	0.063	0.0301993	0.705667	0.147585	0.320667	0.184091											130	0.0398096	0.00388084	0.130613	0.0159825	0.058199	0.00227774											52	0.563569	0.0205047	0.336006	0.024524	0.527349	0.024075
	135	-0.112667	0.0411987	0.709667	0.121187	0.18	0.192518											135	0.0354955	0.00352005	0.118957	0.0151315	0.0513914	0.00260925											54	0.601759	0.0204673	0.367662	0.0259421	0.564634	0.0234158
	140	-0.282667	0.0515008	0.686333	0.0853249	0.0363333	0.194415											140	0.0319511	0.00314771	0.10896	0.0149108	0.0457264	0.00319436											56	0.637577	0.0201006	0.398916	0.0278227	0.600881	0.0242562
	145	-0.445333	0.0621316	0.658333	0.0681567	-0.107	0.199276											145	0.0293152	0.00295021	0.10062	0.0147437	0.0413027	0.00324463											58	0.6722	0.0206673	0.430399	0.0288454	0.636438	0.02322
	150	-0.59	0.0703776	0.605	0.0960156	-0.25	0.194515											150	0.0268896	0.00271246	0.0928379	0.0136771	0.0375742	0.00375986											60	0.705339	0.0194584	0.46282	0.0285511	0.670599	0.0235666
	155	-0.708	0.0748398	0.531	0.123467	-0.384	0.18796											155	0.0249011	0.00246181	0.0866481	0.0129876	0.0343597	0.00344279											62	0.736627	0.01946	0.494064	0.0299096	0.702973	0.0225793
	160	-0.800667	0.0756461	0.450333	0.157042	-0.509667	0.18155											160	0.0234735	0.0023738	0.0805285	0.0128393	0.0316014	0.00333305											64	0.76672	0.0187292	0.525731	0.0304422	0.734582	0.0222033
	165	-0.855333	0.0726659	0.345333	0.180506	-0.621667	0.170518											165	0.0222323	0.00215326	0.0758767	0.0121655	0.0295018	0.00394864											66	0.795137	0.0186966	0.555697	0.030423	0.763836	0.0215941
	170	-0.872	0.0675796	0.249667	0.211235	-0.719667	0.151579											170	0.0210578	0.00208772	0.0720359	0.0119788	0.0279285	0.00480044											68	0.821498	0.0169051	0.584668	0.0311298	0.792232	0.0209391
	175	-0.851	0.0528488	0.132	0.227216	-0.802	0.127008											175	0.0202142	0.00204373	0.0681598	0.0115735	0.026093	0.00443497											70	0.845529	0.016532	0.614597	0.0312202	0.818318	0.0203501
	180	-0.779	0.0389358	0.000666667	0.223173	-0.863333	0.0958454											180	0.0193439	0.00181794	0.0648614	0.0110421	0.0243811	0.00388938											72	0.868696	0.0164402	0.641659	0.031266	0.841989	0.0187454
	185	-0.674	0.0195192	-0.116	0.233103	-0.899333	0.060136											185	0.0187847	0.00183312	0.0621864	0.0108307	0.0232941	0.00344332											74	0.891146	0.0166463	0.669486	0.031141	0.864772	0.0175897
	190	-0.536667	0.0125831	-0.237667	0.232143	-0.912	0.0321403											190	0.0182886	0.00193592	0.0604832	0.0106569	0.0225136	0.00396089											76	0.911068	0.0148087	0.695607	0.0308473	0.885372	0.0167647
	195	-0.367333	0.0267644	-0.364333	0.209118	-0.897333	0.0546016											195	0.0179694	0.00170921	0.0579393	0.010415	0.0222498	0.00435121											78	0.929522	0.0154577	0.720654	0.0306358	0.905048	0.0165857
	200	-0.187667	0.0422532	-0.479667	0.193862	-0.856	0.10095											200	0.0176199	0.00177404	0.0560671	0.0101182	0.0210035	0.00354995											80	0.945256	0.0143094	0.745229	0.0304084	0.923589	0.0145008
	205	0.00433333	0.0526245	-0.596333	0.177686	-0.785	0.151621											205	0.0173195	0.00192478	0.0544171	0.00967166	0.0202437	0.00298197											82	0.963309	0.0147048	0.767831	0.0301939	0.939487	0.0147218
	210	0.192333	0.0634061	-0.695	0.147218	-0.692	0.201745											210	0.016942	0.002014	0.0542784	0.0100212	0.0196916	0.00333976											84	0.977547	0.0126497	0.790306	0.0306217	0.95475	0.0128335
	215	0.362667	0.0718424	-0.781	0.115295	-0.571333	0.250205											215	0.0166331	0.001781	0.0519664	0.00975801	0.0193246	0.00367566											86	0.991437	0.0121097	0.810983	0.0294127	0.968971	0.0128673
	220	0.515	0.0775951	-0.859667	0.0796639	-0.432667	0.291044											220	0.0164601	0.00176367	0.0506601	0.00963031	0.0187464	0.00339722											88	1.00455	0.0109358	0.830779	0.0291403	0.981438	0.0120461
	225	0.639	0.0804674	-0.918667	0.0469716	-0.279	0.327872											225	0.0161559	0.00192131	0.0497832	0.00936763	0.0184624	0.00330474											90	1.01461	0.0108504	0.850136	0.02855	0.992691	0.0103365
	230	0.729	0.0790759	-0.953	0.00984886	-0.119	0.345562											230	0.0159928	0.00187058	0.0492464	0.00937693	0.0181731	0.00345286											92			0.867084	0.0280947	1.00358	0.00940633
	235	0.778333	0.0790337	-0.975	0.0443058	0.047	0.353272											235	0.0158346	0.00182611	0.04829	0.00968298	0.0173748	0.00316047											94			0.88314	0.0276246	1.01347	0.00976731
	240	0.789333	0.073228	-0.970333	0.0846719	0.209333	0.35182											240	0.0155114	0.00188378	0.0472996	0.00958526	0.017602	0.00287452											96			0.89985	0.0288228
	245	0.761333	0.0665607	-0.938667	0.127681	0.363	0.334981											245	0.0153863	0.00182996	0.0465746	0.00939435	0.0173201	0.00310896											98			0.915037	0.0268811
	250	0.702	0.0617333	-0.882333	0.172082	0.506	0.304192											250	0.0153041	0.00187758	0.0460121	0.00867177	0.0172789	0.00307197											100			0.927993	0.0262623
	255	0.606667	0.0581578	-0.796	0.198676	0.631	0.265814																												102			0.942519	0.0248483
	260	0.486	0.0495177	-0.701	0.23938	0.731333	0.216308																												104			0.953752	0.025212
	265	0.338	0.05003	-0.583667	0.258721	0.812	0.161037																												106			0.966849	0.0242379
	270	0.168333	0.0433167	-0.429333	0.263269	0.865667	0.103751																												108			0.976808	0.0254089
	275	-0.00733333	0.0401539	-0.282	0.266586	0.893667	0.0439811																												110			0.987605	0.0228579
	280	-0.190667	0.042595	-0.120333	0.259854	0.890333	0.0355293																												112			0.996775	0.0236436
	285	-0.363333	0.0326548	0.0386667	0.244827	0.862333	0.104318																												114			1.00631	0.0229258
	290	-0.533	0.0347707	0.197333	0.230975	0.815	0.161279																												116			1.01419	0.0245784
	295	-0.678333	0.0293655	0.339667	0.212749	0.736667	0.217243																												118			1.0236	0.0226565
	300	-0.797	0.0229129	0.476333	0.177528	0.649333	0.265368
	305	-0.888	0.0229129	0.597	0.141715	0.538333	0.31422
	310	-0.938667	0.0273922	0.699667	0.118972	0.418	0.355083
	315	-0.942	0.0410731	0.785333	0.0779252	0.282667	0.38323
	320	-0.903333	0.0630582	0.844333	0.0461447	0.143	0.407328
	325	-0.816	0.0731847	0.895667	0.0189297	-0.002	0.413457
	330	-0.689667	0.0979047	0.919	0.0455082	-0.142333	0.418369
	335	-0.525667	0.112117	0.913333	0.0681347	-0.281333	0.410231
	340	-0.333	0.115326	0.886	0.110485	-0.412	0.392111
	345	-0.115333	0.125703	0.844667	0.134838	-0.536667	0.362293
	350	0.106667	0.119626	0.772	0.154399	-0.641667	0.319788
	355	0.317	0.112	0.691667	0.169093	-0.734	0.267022
	360	0.526333	0.104959	0.606667	0.197515	-0.804333	0.204121
	365	0.697	0.0926769	0.501	0.212452	-0.854	0.142979
	370	0.837333	0.0750355	0.375333	0.215825	-0.881667	0.078239
	375	0.929667	0.0683398	0.257667	0.22346	-0.887333	0.0739076
	380	0.985333	0.0604511	0.133	0.223034	-0.866667	0.138583
	385	0.983333	0.0665157	0.001	0.203698	-0.823667	0.219001
	390	0.939667	0.0764221	-0.115333	0.205001	-0.758667	0.299577
	395	0.853	0.0865043	-0.241	0.182107	-0.672	0.376877
	400	0.727333	0.108786	-0.348333	0.171465	-0.568667	0.442793
	405	0.575667	0.115223	-0.456333	0.147208	-0.447667	0.496457
	410	0.402	0.129988	-0.549667	0.117649	-0.313667	0.539875
	415	0.212333	0.138551	-0.626333	0.0916642	-0.178667	0.562895
	420	0.0136667	0.15048	-0.688333	0.0680098	-0.039	0.574846
	425	-0.188	0.152286	-0.728667	0.033126	0.102667	0.569813
	430	-0.374667	0.150314	-0.759667	0.0100167	0.234	0.55137
	435	-0.548667	0.142497	-0.767667	0.0430852	0.366667	0.507139
	440	-0.691	0.137652	-0.757	0.0684324	0.482333	0.455362
	445	-0.806333	0.117543	-0.718667	0.0964642	0.580333	0.385648
	450	-0.883667	0.0960226	-0.677	0.12356	0.667667	0.308584
	455	-0.918667	0.077106	-0.606333	0.142528	0.732667	0.232588
	460	-0.911	0.0664304	-0.526667	0.175984	0.783333	0.144195
	465	-0.856667	0.0837038	-0.436	0.185825	0.807667	0.0802143
	470	-0.757	0.110014	-0.329667	0.200001	0.818333	0.094511
	475	-0.619333	0.140863	-0.204333	0.205748	0.803333	0.167112
	480	-0.450667	0.175346	-0.0933333	0.206607	0.771667	0.24598
	485	-0.257333	0.205855	0.0336667	0.208924	0.725667	0.325353
	490	-0.0516667	0.23194	0.155	0.199547	0.663333	0.393678
	495	0.151	0.241669	0.272667	0.195761	0.588	0.453074
	500	0.353667	0.242269	0.380333	0.169004	0.499667	0.508569
	505	0.530667	0.234234	0.483667	0.156516	0.403333	0.546409
	510	0.687667	0.213357	0.565333	0.131766	0.296333	0.570033
	515	0.805333	0.182281	0.647667	0.0899852	0.187	0.586164
	520	0.888333	0.150001	0.69	0.0523737	0.0793333	0.589288
	525	0.925	0.106579	0.739	0.0274955	-0.0243333	0.578097
	530	0.921	0.0636632	0.732333	0.0204287	-0.127333	0.559186
	535	0.884	0.0180831	0.739667	0.064671	-0.232	0.526767
	540	0.805	0.0322335	0.703667	0.0824702	-0.322333	0.489608
	545	0.695	0.0693974	0.665333	0.122729	-0.401333	0.437233
	550	0.556333	0.109024	0.571	0.121445	-0.471	0.370858
	555	0.397667	0.138117	0.514333	0.167977	-0.536667	0.300457
	560	0.223	0.169815	0.405	0.186202	-0.583333	0.223001
	565	0.052	0.187061	0.308	0.200651	-0.620333	0.129847
	570	-0.133	0.198396	0.188333	0.20567	-0.639	0.0412189
	575	-0.302333	0.202248	0.07	0.215446	-0.650333	0.0617117
	580	-0.471333	0.198218	-0.071	0.20447	-0.645	0.156099
	585	-0.607667	0.185303	-0.170333	0.215168	-0.626	0.252103
	590	-0.729	0.165955	-0.296667	0.174386	-0.600667	0.346789
	595	-0.819667	0.1455	-0.411667	0.164214	-0.559333	0.433264
	600	-0.881	0.122756	-0.514333	0.143075	-0.513	0.515162
	605	-0.908333	0.104577	-0.602	0.0975551	-0.453667	0.576574
	610	-0.899333	0.0992841	-0.669	0.0973499	-0.385	0.633931
	615	-0.855	0.111772	-0.718333	0.047648	-0.314333	0.679301
	620	-0.775667	0.142837	-0.76	0.0175784	-0.237	0.711958
	625	-0.665667	0.18118	-0.758	0.059925	-0.158333	0.721801
	630	-0.525	0.218259	-0.738667	0.0652482	-0.074	0.72068
	635	-0.365	0.242823	-0.697667	0.0926625	0.006	0.700114
	640	-0.189667	0.261024	-0.683667	0.140051	0.0856667	0.665924
	645	-0.002	0.273318	-0.579667	0.12994	0.160667	0.617863
	650	0.175667	0.271839	-0.495333	0.166626	0.231	0.556873
	655	0.356	0.266077	-0.413	0.203738	0.299667	0.481391
	660	0.509667	0.233035	-0.279333	0.187639	0.356333	0.395796
	665	0.641667	0.198147	-0.161333	0.210362	0.406333	0.304359
	670	0.754667	0.162805	-0.049	0.189581	0.445667	0.202804
	675	0.825333	0.109098	0.06	0.193318	0.476	0.115326
	680	0.867667	0.0769697	0.201333	0.194962	0.507333	0.0704651
	685	0.877	0.0866429	0.321667	0.164591	0.516667	0.144742
	690	0.850333	0.126812	0.426	0.146072	0.522667	0.236578
	695	0.787667	0.185538	0.513667	0.139576	0.513667	0.325117
	700	0.706667	0.233718	0.583667	0.0962098	0.499667	0.421431
	705	0.587333	0.292857	0.665333	0.087306	0.48	0.506021
	710	0.461	0.33203	0.697	0.0340441	0.449333	0.577439
	715	0.312667	0.364776	0.742667	0.0190088	0.416333	0.643133
	720	0.158	0.396345	0.721667	0.00416333	0.378	0.69905
	725	-0.00366667	0.409661	0.734667	0.0702163	0.322667	0.743072
	730	-0.171667	0.425303	0.704333	0.127178	0.272667	0.775672
	735	-0.329667	0.407477	0.651333	0.132802	0.212	0.789939
	740	-0.472	0.392992	0.530667	0.127594	0.155	0.794142
	745	-0.603333	0.361843	0.483	0.17494	0.099	0.786687
	750	-0.713667	0.320734	0.375667	0.203706	0.0323333	0.762773
	755	-0.800333	0.270733	0.233667	0.171343	-0.027	0.726331
	760	-0.857333	0.203827	0.150667	0.194896	-0.093	0.684391
	765	-0.879	0.131943	0.019	0.188128	-0.146667	0.624249
	770	-0.88	0.0501199	-0.0863333	0.179082	-0.192667	0.550002
	775	-0.84	0.0575065	-0.177667	0.205926	-0.241667	0.475421
	780	-0.776333	0.139848	-0.337333	0.150444	-0.278333	0.400022
	785	-0.687	0.229993	-0.378333	0.200403	-0.317667	0.321013
	790	-0.569	0.327501	-0.471	0.114333	-0.343333	0.242028
	795	-0.432	0.408694	-0.555667	0.116663	-0.356333	0.190707
	800	-0.281	0.480779	-0.619	0.0816149	-0.368333	0.167506
	805	-0.118667	0.537654	-0.656333	0.0133167	-0.371667	0.216814
	810	0.0493333	0.582619	-0.664667	0.0592818	-0.381	0.2867
	815	0.207667	0.595668	-0.657	0.0566304	-0.364	0.3678
	820	0.361333	0.591825	-0.663	0.0867468	-0.351333	0.453784
	825	0.493333	0.575331	-0.619	0.0973704	-0.333333	0.53966
	830	0.610333	0.532954	-0.552333	0.113147	-0.309667	0.616891
	835	0.709333	0.472299	-0.504	0.14444	-0.286333	0.690508
	840	0.780333	0.398676	-0.431333	0.20651	-0.258333	0.745645
	845	0.829333	0.3095	-0.299333	0.200301	-0.227	0.788487
	850	0.84	0.204404	-0.227667	0.137085	-0.189	0.816041
	855	0.836	0.105958	-0.12	0.128421	-0.156333	0.845583
	860	0.798	0.0200749	0.00833333	0.130864	-0.109333	0.852531
	865	0.737667	0.114548	0.114333	0.130573	-0.0673333	0.844901
	870	0.660333	0.214598	0.167	0.161233	-0.0326667	0.830355
	875	0.563	0.313402	0.279667	0.158985	0.00366667	0.797156
	880	0.447333	0.403896	0.392	0.101385	0.0446667	0.756773
	885	0.324667	0.474211	0.473333	0.0849137	0.091	0.70474
	890	0.193	0.544104	0.547	0.0451774	0.136667	0.656112
	895	0.065	0.594188	0.621	0.080075	0.168333	0.589714
	900	-0.0676667	0.626894	0.648667	0.0597188	0.199333	0.535373
	905	-0.188333	0.653814	0.695667	0.0102632	0.235333	0.481082
	910	-0.306	0.653032	0.687	0.0638514	0.263333	0.410026
	915	-0.405	0.63859	0.635667	0.0460471	0.282333	0.369819
	920	-0.488667	0.605698	0.643	0.0884251	0.309333	0.358143
	925	-0.555333	0.55478	0.585	0.0373229	0.318333	0.342132
	930	-0.605667	0.485816	0.557667	0.094511	0.327333	0.359158
	935	-0.619333	0.400612	0.489	0.108669	0.322667	0.368029
	940	-0.617667	0.30711	0.343667	0.135537	0.317	0.404249
	945	-0.589	0.192018	0.311667	0.123872	0.301333	0.439505
	950	-0.545333	0.0778867	0.104	0.0863655	0.273667	0.473304
	955	-0.473	0.0543415	-0.019	0.088476	0.240333	0.506905
	960	-0.382	0.177079	-0.123	0.0445084	0.183	0.531693
	965	-0.282667	0.300317	-0.214333	0.101796	0.14	0.576527
	970	-0.173333	0.422873	-0.316333	0.0761665	0.0703333	0.612895
	975	-0.053	0.527602	-0.436667	0.0967281	0.004	0.645956
	980	0.066	0.615328	-0.569333	0.0630026	-0.0863333	0.66565
	985	0.187	0.677514	-0.664	0.183074	-0.191	0.698275
	990	0.297	0.727072	-0.778	0.145492	-0.274	0.733867
	995	0.396	0.755722	-0.779333	0.185802	-0.396667	0.74742
	1000	0.475333	0.751962	-0.815667	0.24154	-0.506	0.764159

## Sheet: Fig3
a		mouse		2DG 2 mM + azide 1 mM			b		exp1	exp2	exp3	average	sd		c		mouse		2DG 1 mM + azide 1 mM			d		exp1	exp2	exp3	average	sd		e		mouse (control)		oligomycin 10 nM		2DG 1 mM + oligomycin 10 nM			f		exp1	exp2	exp3	average	sd		g	OCR
	time	av	sd	av	sd			mouse	159.197	151.171	149.164	153.177	5.30889			time	av	sd	av	sd			mouse	153.512	150.836	152.174	152.174	1.338			time	av	sd	av	sd	av	sd			mouse (control)	153.266	154.271	159.296	155.611	3.23062				mouse (control)
	0	-0.762333	0.236838	0.0876667	0.443641			azide (control)	204.348	203.344	198.328	202.007	3.22513			0	-0.318667	0.258929	0.190333	0.136387			2DG (control)	160.201	158.863	160.201	159.755	0.772495			0	-0.593333	0.32523	-0.741	0.201343	-0.286	0.404238			oligomycin 10 nM	175.377	176.382	178.392	176.717	1.53516				2DG 10 mM
	5	-0.366333	0.077106	0.078	0.40457			azide 1 mM + 2DG 1 mM	253.512	254.515	255.518	254.515	1.003			5	-0.346667	0.189927	-0.289333	0.151163			2DG 1 mM + azide 0.1 mM	175.585	176.923	176.923	176.477	0.772495			5	-0.378	0.29966	-0.698	0.032187	-0.555	0.215028			oligomycin 100 nM	176.382	177.387	180.402	178.057	2.09207				azide 1 mM
	10	-0.780333	0.136489	-0.5	0.532335			azide 1 mM + 2DG 1.5 mM	267.559	261.538	276.589	268.562	7.57546			10	-0.860667	0.0696156	-0.735667	0.0160104			2DG 1 mM + azide 0.3 mM	205.686	206.355	205.017	205.686	0.669			10	-0.859667	0.0350761	-1.01	0.0280535	-0.865333	0.10251			2DG 1 mM + oligomycin 10 nM	246.734	246.734	251.759	248.409	2.90119				2DG 1 mM + azide 1 mM
	15	-0.865	0.171403	-0.681667	0.435309			azide 1 mM + 2DG 2 mM	272.575	295.652	293.645	287.291	12.7836			15	-0.961333	0.0249065	-0.828	0.0212838			2DG 1 mM + azide 1 mM	256.522	259.866	255.184	257.191	2.41156			15	-0.957667	0.00971253	-0.99	0.0180831	-0.955667	0.0591805			2DG 1 mM + oligomycin 100 nM	247.739	247.739	250.754	248.744	1.74071			glycoATP
	20	-0.842	0.144108	-0.71	0.27315			human	324.415	330.435	319.398	324.749	5.52609			20	-0.918667	0.0222336	-0.849	0.0174356			human	324.415	330.435	319.398	324.749	5.52609			20	-0.915	0.0121655	-0.877333	0.060575	-0.954333	0.0353601			human	324.415	330.435	319.398	324.749	5.52609				mouse (control)
	25	-0.797	0.0995942	-0.727333	0.140062											25	-0.847667	0.0225462	-0.850333	0.0142244											25	-0.851333	0.0143643	-0.73	0.0970773	-0.909667	0.0210792												2DG 10 mM
	30	-0.725667	0.0533042	-0.757667	0.0703231											30	-0.755667	0.0397157	-0.848	0.006											30	-0.763333	0.0271539	-0.560333	0.119976	-0.832667	0.0303535												azide 1 mM
	35	-0.609667	0.0117189	-0.767	0.135503											35	-0.622667	0.0662596	-0.835333	0.0111505											35	-0.627333	0.038397	-0.351667	0.165715	-0.721	0.080206												2DG 1 mM + azide 1 mM
	40	-0.451	0.0455741	-0.748	0.209287											40	-0.447333	0.0917406	-0.795667	0.0193993											40	-0.452	0.0547449	-0.142	0.174851	-0.603667	0.116603
	45	-0.266333	0.0872315	-0.705667	0.270777											45	-0.241667	0.109418	-0.722	0.0326956											45	-0.244	0.0626418	0.0973333	0.19597	-0.456	0.162148
	50	-0.0576667	0.125165	-0.664333	0.291514											50	-0.0223333	0.121006	-0.629	0.0294618											50	-0.018	0.0642806	0.316667	0.175825	-0.306	0.195931
	55	0.146333	0.142634	-0.607667	0.301646											55	0.197667	0.126271	-0.503	0.0320468											55	0.206333	0.0613297	0.518	0.151089	-0.138333	0.228636
	60	0.347	0.154981	-0.525333	0.310613											60	0.405	0.123305	-0.347667	0.0323471											60	0.415667	0.0659874	0.69	0.118731	0.033	0.239125
	65	0.532	0.157572	-0.427667	0.297332											65	0.593	0.106775	-0.175	0.0360971											65	0.607333	0.0551845	0.823667	0.0756329	0.201	0.239098
	70	0.696333	0.142117	-0.316	0.269318											70	0.753333	0.0919474	-0.00133333	0.0330807											70	0.772667	0.047648	0.916667	0.0367469	0.368333	0.247205
	75	0.830333	0.1205	-0.208333	0.240429											75	0.884	0.0726911	0.182333	0.0302379											75	0.901	0.035	0.965	0.0087178	0.516667	0.227485
	80	0.929667	0.0976337	-0.0926667	0.200156											80	0.972	0.0460326	0.355	0.0319531											80	0.986333	0.0277369	0.969333	0.0453468	0.658333	0.214281
	85	0.993	0.0619919	0.0316667	0.171957											85	1.02	0.0251197	0.522667	0.0327159											85	1.037	0.0121655	0.943	0.0675352	0.766667	0.182155
	90	1.01467	0.0305669	0.144	0.17287											90	1.02867	0.0245832	0.675333	0.0273008											90	1.03833	0.00702377	0.887	0.0925041	0.852333	0.15659
	95	0.993667	0.00650641	0.266	0.144762											95	1.00033	0.0481283	0.808	0.03751											95	1.00833	0.00208167	0.798	0.114582	0.922667	0.0861762
	100	0.94	0.0251595	0.388333	0.128819											100	0.937	0.0748064	0.924667	0.021362											100	0.944667	0.0090185	0.702333	0.127477	0.973	0.0569298
	105	0.857667	0.05058	0.500667	0.153266											105	0.842	0.100539	1.011	0.0226053											105	0.856333	0.0212211	0.585667	0.140632	0.998	0.00953939
	110	0.742333	0.0696443	0.601	0.16868											110	0.719333	0.121129	1.08033	0.0165025											110	0.738333	0.0298719	0.465333	0.145981	0.987333	0.0536874
	115	0.605333	0.0784368	0.706333	0.181853											115	0.578	0.137772	1.12867	0.0136137											115	0.604667	0.0422177	0.334	0.154593	0.969667	0.0985613
	120	0.451667	0.0883195	0.783667	0.194011											120	0.422	0.149228	1.143	0.012											120	0.454	0.0538424	0.202333	0.160575	0.933	0.136371
	125	0.282667	0.0907432	0.859333	0.194171											125	0.256333	0.157074	1.135	0.0121655											125	0.295333	0.0638148	0.069	0.163597	0.870667	0.172552
	130	0.106	0.0828312	0.925667	0.169648											130	0.0816667	0.16372	1.10967	0.0245017											130	0.13	0.0722703	-0.064	0.165629	0.79	0.202346
	135	-0.0716667	0.0739076	0.982333	0.173494											135	-0.0886667	0.159224	1.05333	0.0285015											135	-0.0353333	0.0813286	-0.187333	0.169459	0.707667	0.242723
	140	-0.242667	0.0658964	1.00633	0.153461											140	-0.255	0.149332	0.986333	0.0295014											140	-0.195333	0.085804	-0.306667	0.164163	0.617	0.261559
	145	-0.405333	0.047543	1.03333	0.118888											145	-0.409	0.135879	0.908	0.043715											145	-0.349	0.0902164	-0.414	0.164162	0.517	0.266276
	150	-0.548333	0.0382797	1.031	0.0647148											150	-0.545667	0.119274	0.807333	0.0464363											150	-0.486667	0.0882968	-0.513	0.160262	0.401333	0.281056
	155	-0.668333	0.0262742	1.02467	0.0630661											155	-0.661333	0.0991228	0.692667	0.0530031											155	-0.608667	0.0867544	-0.602667	0.148937	0.291	0.27238
	160	-0.758	0.0277849	1	0.0362905											160	-0.744	0.0682349	0.572	0.0461844											160	-0.705333	0.0780534	-0.676	0.137437	0.174667	0.270291
	165	-0.812333	0.0393997	0.966667	0.0608632											165	-0.796	0.0363731	0.451667	0.0535755											165	-0.773333	0.0655769	-0.733667	0.126144	0.0743333	0.256711
	170	-0.824333	0.0515008	0.885	0.0841249											170	-0.814333	0.00665833	0.319667	0.0472582											170	-0.808333	0.0499032	-0.77	0.101946	-0.0323333	0.234828
	175	-0.797333	0.0641665	0.825	0.118495											175	-0.789	0.0381182	0.191333	0.0533042											175	-0.806667	0.0306649	-0.789667	0.0781046	-0.130667	0.22055
	180	-0.724667	0.0722103	0.74	0.136074											180	-0.727	0.0711266	0.067	0.053563											180	-0.769	0.00984886	-0.785	0.0481352	-0.235333	0.199756
	185	-0.618	0.076961	0.632667	0.151573											185	-0.626	0.105418	-0.0526667	0.0428991											185	-0.691333	0.0145717	-0.755	0.0291033	-0.306333	0.173494
	190	-0.471667	0.0750822	0.544333	0.159362											190	-0.495667	0.132719	-0.169333	0.0414287											190	-0.583667	0.0358515	-0.700667	0.0504017	-0.388667	0.146374
	195	-0.306667	0.0688791	0.441333	0.163421											195	-0.338	0.152679	-0.280667	0.0361156											195	-0.444	0.0545802	-0.626667	0.0887938	-0.458667	0.144383
	200	-0.126333	0.056359	0.343667	0.185796											200	-0.171	0.164721	-0.381	0.031											200	-0.283333	0.0725419	-0.526	0.12644	-0.527333	0.114072
	205	0.06	0.0373631	0.231333	0.173079											205	0.00666667	0.169654	-0.476	0.03005											205	-0.113333	0.0820386	-0.405	0.168591	-0.595667	0.100381
	210	0.235667	0.0221886	0.118	0.16029											210	0.177	0.161975	-0.565	0.0200749											210	0.0603333	0.091309	-0.271	0.208545	-0.631	0.06755
	215	0.394333	0.00971253	0.000666667	0.148937											215	0.339333	0.150154	-0.639667	0.0137961											215	0.223667	0.0898128	-0.125333	0.237018	-0.677667	0.0496622
	220	0.529667	0.0100167	-0.109667	0.136873											220	0.48	0.129047	-0.71	0.0112694											220	0.376	0.0883403	0.0313333	0.264073	-0.708333	0.049339
	225	0.636667	0.0358376	-0.200667	0.125958											225	0.593	0.102781	-0.762	0.00608276											225	0.502	0.0848941	0.179	0.277339	-0.728333	0.0412593
	230	0.699667	0.0501631	-0.293	0.106944											230	0.674333	0.070088	-0.811667	0.00550757											230	0.601333	0.0749689	0.331667	0.277705	-0.749	0.0465081
	235	0.731667	0.0610027	-0.386333	0.0869272											235	0.72	0.0379868	-0.840333	0.00057735											235	0.670667	0.0665307	0.472667	0.275997	-0.755667	0.0648563
	240	0.722333	0.0740023	-0.476	0.0817068											240	0.724333	0.0011547	-0.868	0.007											240	0.700667	0.0527004	0.594333	0.248043	-0.760667	0.0889344
	245	0.673667	0.0755932	-0.543667	0.0601858											245	0.697	0.0353412	-0.879333	0.00251661											245	0.697333	0.0436157	0.701333	0.231865	-0.736333	0.112882
	250	0.6	0.085773	-0.609333	0.0555008											250	0.637	0.0651844	-0.874667	0.0110151											250	0.659	0.0337194	0.775	0.181072	-0.716333	0.122198
	255	0.477667	0.0885457	-0.678667	0.0515396											255	0.541	0.0971236	-0.864667	0.00450925											255	0.589	0.0295127	0.821	0.133608	-0.675667	0.154907
	260	0.342333	0.0912487	-0.726333	0.0430852											260	0.421333	0.11767	-0.841333	0.0160416											260	0.491	0.0274955	0.844667	0.0835005	-0.645333	0.176789
	265	0.178667	0.0889513	-0.782	0.0425088											265	0.274	0.141361	-0.802667	0.0115902											265	0.368667	0.0352326	0.838333	0.033946	-0.586667	0.19963
	270	0.00366667	0.0853483	-0.818667	0.0530031											270	0.109667	0.152893	-0.749333	0.0176163											270	0.220333	0.0376342	0.805333	0.0332616	-0.521667	0.210533
	275	-0.175	0.0831625	-0.837	0.0636946											275	-0.0593333	0.160531	-0.695	0.0168226											275	0.0613333	0.0451811	0.739	0.082456	-0.452667	0.220473
	280	-0.351667	0.0767876	-0.862667	0.0716961											280	-0.235667	0.161735	-0.627667	0.0244199											280	-0.105667	0.0500033	0.654667	0.127555	-0.370333	0.251246
	285	-0.518	0.0712531	-0.884333	0.0902792											285	-0.406333	0.155336	-0.545667	0.0332916											285	-0.276333	0.0567127	0.548333	0.175924	-0.277333	0.240583
	290	-0.666667	0.0527857	-0.886667	0.0976029											290	-0.565	0.14638	-0.456667	0.0352326											290	-0.440333	0.0565007	0.42	0.21307	-0.195	0.249487
	295	-0.781333	0.040501	-0.862333	0.115041											295	-0.7	0.122992	-0.361	0.0387427											295	-0.592333	0.0545191	0.279	0.247643	-0.0796667	0.258237
	300	-0.869	0.0220681	-0.857667	0.114177											300	-0.814333	0.0990168	-0.260333	0.0417892											300	-0.722667	0.0463717	0.124333	0.267225	0.00366667	0.254372
	305	-0.909	0.0111355	-0.819	0.119411											305	-0.889	0.059925	-0.153333	0.046694											305	-0.823667	0.0434665	-0.0253333	0.275595	0.111333	0.238532
	310	-0.908333	0.0249466	-0.791	0.119637											310	-0.927333	0.0170098	-0.0513333	0.0511599											310	-0.891667	0.0333217	-0.181667	0.275857	0.231667	0.237374
	315	-0.858667	0.0447698	-0.756333	0.122317											315	-0.920667	0.0299388	0.0596667	0.0553203											315	-0.919333	0.0204042	-0.329333	0.278577	0.329333	0.226454
	320	-0.761667	0.0690386	-0.698333	0.130236											320	-0.862667	0.0767746	0.166	0.06063											320	-0.898	0.005	-0.469667	0.263485	0.429667	0.216315
	325	-0.617667	0.0847014	-0.655	0.13214											325	-0.766333	0.118374	0.280333	0.0619785											325	-0.836	0.0117898	-0.595	0.24512	0.514667	0.18969
	330	-0.444333	0.095212	-0.583	0.139374											330	-0.630333	0.159926	0.380667	0.0647868											330	-0.726667	0.0280951	-0.705333	0.215632	0.595	0.157959
	335	-0.238333	0.104577	-0.504	0.144762											335	-0.452333	0.195449	0.473333	0.06481											335	-0.58	0.0445084	-0.791667	0.177835	0.669	0.151318
	340	-0.022	0.105	-0.432	0.139237											340	-0.251	0.223444	0.566667	0.0593661											340	-0.398	0.0536749	-0.850667	0.128068	0.751333	0.136588
	345	0.205333	0.0984598	-0.350667	0.142286											345	-0.034	0.235561	0.65	0.0572975											345	-0.189	0.0647843	-0.886	0.0759013	0.815	0.126645
	350	0.419	0.0913072	-0.258667	0.149219											350	0.187	0.233827	0.724	0.063498											350	0.0283333	0.0675154	-0.895333	0.0376475	0.837	0.105773
	355	0.615	0.072808	-0.175	0.161025											355	0.397	0.229	0.785333	0.0542433											355	0.248333	0.0655159	-0.872667	0.0454569	0.858333	0.0587736
	360	0.776667	0.0528141	-0.0836667	0.144894											360	0.592333	0.198732	0.839	0.0470319											360	0.458	0.062506	-0.814	0.108347	0.896	0.0985951
	365	0.897	0.0266271	0.00866667	0.167288											365	0.753	0.167472	0.876	0.0337787											365	0.644	0.0515073	-0.733	0.15267	0.854	0.0961613
	370	0.973333	0.0102632	0.107667	0.146302											370	0.880667	0.123751	0.897333	0.0255408											370	0.805333	0.0396779	-0.615	0.198585	0.851333	0.0788057
	375	1.00267	0.0393107	0.204	0.136503											375	0.959333	0.0674487	0.905333	0.028006											375	0.921333	0.0326241	-0.479333	0.244246	0.820667	0.116109
	380	0.980333	0.0688573	0.288667	0.134001											380	0.998667	0.019218	0.894667	0.0136137											380	0.995333	0.0215716	-0.325	0.272622	0.752333	0.142535
	385	0.915667	0.10403	0.370667	0.139908											385	0.976	0.0348712	0.871	0.0177764											385	1.01967	0.0120968	-0.162333	0.292018	0.695667	0.160076
	390	0.801667	0.13344	0.463	0.12963											390	0.918333	0.0889176	0.838333	0.0271355											390	1	0.018735	0.00833333	0.290356	0.616	0.170561
	395	0.655667	0.155049	0.568	0.110991											395	0.818333	0.138298	0.784667	0.03188											395	0.933	0.0280535	0.187333	0.294436	0.526	0.207357
	400	0.486	0.179725	0.615333	0.112447											400	0.673667	0.180439	0.722	0.043715											400	0.828	0.0386264	0.347667	0.278863	0.434333	0.214253
	405	0.293	0.197494	0.683667	0.0919039											405	0.507667	0.217003	0.651333	0.0463069											405	0.689	0.0510686	0.493	0.26292	0.343333	0.227302
	410	0.0943333	0.202132	0.736333	0.0953642											410	0.314333	0.244251	0.563	0.0785812											410	0.528	0.0632218	0.635667	0.221306	0.217667	0.233397
	415	-0.105333	0.206984	0.790333	0.0808352											415	0.119	0.262703	0.478667	0.0695725											415	0.346333	0.0670025	0.754	0.181075	0.127667	0.213266
	420	-0.305667	0.201525	0.843667	0.0577264											420	-0.0893333	0.271716	0.374333	0.0802766											420	0.146333	0.0696156	0.847	0.133608	0.0163333	0.232797
	425	-0.490333	0.188089	0.856	0.0425793											425	-0.292667	0.26999	0.276	0.090945											425	-0.0516667	0.078831	0.901667	0.0756924	-0.0776667	0.20851
	430	-0.648	0.165907	0.878667	0.0422177											430	-0.480333	0.253476	0.161	0.0718958											430	-0.249667	0.0791349	0.934667	0.0265769	-0.158	0.207805
	435	-0.777	0.133899	0.874	0.0736953											435	-0.648667	0.230361	0.0576667	0.094733											435	-0.431333	0.0780021	0.932	0.0360555	-0.273667	0.185074
	440	-0.874	0.0939628	0.882	0.0887074											440	-0.782	0.191408	-0.038	0.0843386											440	-0.598333	0.0705148	0.886	0.0941754	-0.358667	0.187335
	445	-0.928	0.0602329	0.846667	0.0807486											445	-0.885	0.143931	-0.131333	0.0992992											445	-0.743333	0.0650026	0.831333	0.132986	-0.439667	0.164531
	450	-0.938667	0.0525389	0.843667	0.105992											450	-0.951667	0.0837397	-0.237333	0.0860484											450	-0.855333	0.0510523	0.741333	0.168693	-0.512	0.151595
	455	-0.910667	0.0976542	0.785	0.116065											455	-0.964333	0.0333816	-0.334	0.0686367											455	-0.929	0.036756	0.633667	0.199362	-0.595667	0.144922
	460	-0.830667	0.153826	0.742333	0.136698											460	-0.936	0.0308058	-0.398333	0.0756329											460	-0.960667	0.0197315	0.499333	0.233937	-0.630333	0.125165
	465	-0.713667	0.211486	0.661667	0.147327											465	-0.861667	0.0997864	-0.49	0.0661438											465	-0.943333	0.0132035	0.354333	0.242203	-0.679667	0.0973875
	470	-0.563333	0.270038	0.603333	0.165862											470	-0.746333	0.162802	-0.542667	0.072404											470	-0.888333	0.0380044	0.203333	0.258109	-0.719667	0.0977667
	475	-0.384333	0.319001	0.538667	0.183699											475	-0.59	0.220572	-0.619	0.0610492											475	-0.793	0.0589661	0.043	0.264138	-0.747	0.0582752
	480	-0.187333	0.358659	0.473	0.210193											480	-0.406	0.260505	-0.676	0.0564535											480	-0.657	0.0788226	-0.113333	0.254414	-0.761	0.059808
	485	0.0163333	0.386735	0.384	0.193217											485	-0.211333	0.28598	-0.725667	0.0481283											485	-0.493	0.101148	-0.261667	0.24257	-0.761	0.0383536
	490	0.214667	0.397095	0.308333	0.194274											490	0.00366667	0.300906	-0.748	0.0432782											490	-0.303667	0.119266	-0.412	0.228519	-0.758667	0.0416693
	495	0.406333	0.39524	0.21	0.188595											495	0.205	0.296522	-0.765667	0.0453689											495	-0.106667	0.136771	-0.531667	0.201545	-0.747667	0.0594755
	500	0.571	0.371568	0.125	0.183608											500	0.403667	0.286008	-0.796	0.0157162											500	0.100667	0.14217	-0.645667	0.17911	-0.706	0.0913072
	505	0.713	0.328964	0.0616667	0.216218											505	0.582333	0.254449	-0.789667	0.0162891											505	0.300333	0.142973	-0.744667	0.140148	-0.667667	0.0975209
	510	0.818667	0.283606	-0.0263333	0.191479											510	0.731333	0.216382	-0.780667	0.0240901											510	0.483667	0.13795	-0.81	0.107093	-0.622667	0.111935
	515	0.882667	0.219163	-0.110667	0.19468											515	0.842	0.163254	-0.757333	0.0185831											515	0.646	0.122389	-0.850667	0.0648408	-0.558	0.15491
	520	0.910667	0.144918	-0.203333	0.186605											520	0.916	0.109124	-0.734667	0.0384361											520	0.777333	0.0948385	-0.872667	0.0202073	-0.478667	0.158418
	525	0.898333	0.064291	-0.279	0.198109											525	0.953	0.056205	-0.699	0.0528488											525	0.868667	0.0770346	-0.862	0.0314802	-0.404	0.177434
	530	0.848	0.0236432	-0.354333	0.180334											530	0.938667	0.0243379	-0.633667	0.0492172											530	0.924	0.0421426	-0.824	0.0701498	-0.324667	0.169977
	535	0.764667	0.0960278	-0.404333	0.159438											535	0.887667	0.0646091	-0.588	0.0658863											535	0.939667	0.00802081	-0.764333	0.125906	-0.223333	0.194536
	540	0.65	0.16897	-0.47	0.150522											540	0.811	0.11732	-0.510667	0.073187											540	0.911	0.0278747	-0.682333	0.159654	-0.147	0.193466
	545	0.514667	0.23037	-0.522	0.126574											545	0.693	0.160353	-0.446	0.0746659											545	0.853667	0.0687047	-0.567333	0.203672	-0.026	0.22229
	550	0.366	0.289021	-0.585	0.121865											550	0.551667	0.187362	-0.371333	0.0878711											550	0.759	0.108088	-0.440333	0.231349	0.045	0.200816
	555	0.204333	0.327219	-0.652333	0.0715146											555	0.401	0.212925	-0.285333	0.0863269											555	0.642	0.143091	-0.306333	0.253504	0.166333	0.196381
	560	0.0416667	0.357892	-0.67	0.104245											560	0.229333	0.23152	-0.203	0.102893											560	0.5	0.171555	-0.160333	0.273039	0.281333	0.159224
	565	-0.120667	0.370441	-0.705333	0.0780085											565	0.0526667	0.233669	-0.121	0.113767											565	0.338333	0.2025	-0.00133333	0.281525	0.371333	0.171389
	570	-0.276667	0.368554	-0.714	0.0549454											570	-0.120333	0.227952	-0.038	0.0926984											570	0.165667	0.232509	0.154333	0.278683	0.423	0.180311
	575	-0.416667	0.354968	-0.739	0.051643											575	-0.282667	0.221771	0.055	0.10916											575	-0.007	0.252095	0.303333	0.271222	0.499	0.147347
	580	-0.542	0.330876	-0.718667	0.0592481											580	-0.433667	0.188004	0.125667	0.120193											580	-0.179667	0.261982	0.434667	0.248081	0.570667	0.158576
	585	-0.639667	0.285574	-0.677333	0.0272274											585	-0.564667	0.157576	0.205667	0.113443											585	-0.345	0.262703	0.561	0.230697	0.655333	0.138529
	590	-0.716333	0.238747	-0.694333	0.0800021											590	-0.674333	0.124307	0.298333	0.106096											590	-0.492	0.26268	0.669	0.201901	0.698667	0.13169
	595	-0.77	0.173853	-0.703	0.101573											595	-0.754667	0.0809032	0.358333	0.129075											595	-0.625	0.242891	0.747667	0.161698	0.712667	0.107398
	600	-0.788333	0.0990067	-0.623	0.101158											600	-0.806667	0.0391195	0.452	0.0920815											600	-0.729667	0.224794	0.797333	0.106604	0.751	0.105057
	605	-0.780667	0.0215716	-0.599	0.106334											605	-0.825	0.0381576	0.516333	0.0820752											605	-0.809333	0.184278	0.843	0.0673573	0.810667	0.0907873
	610	-0.742667	0.0633588	-0.552333	0.15064											610	-0.812667	0.0756924	0.575333	0.0787676											610	-0.861667	0.14814	0.850667	0.0208407	0.815667	0.0384231
	615	-0.679	0.153685	-0.504333	0.153575											615	-0.762667	0.115106	0.635333	0.0788057											615	-0.876	0.098656	0.827333	0.0321921	0.788	0.0621932
	620	-0.588	0.232463	-0.446	0.16284											620	-0.682333	0.157786	0.678	0.0835404											620	-0.859667	0.0603517	0.779333	0.0876717	0.755667	0.0327159
	625	-0.474333	0.311147	-0.383	0.163597											625	-0.576	0.188221	0.704667	0.0791033											625	-0.808	0.0744782	0.716333	0.121624	0.737	0.10222
	630	-0.349333	0.383427	-0.292333	0.169459											630	-0.448	0.210502	0.770333	0.0473533											630	-0.727667	0.127641	0.620667	0.167201	0.685	0.0763937
	635	-0.209333	0.442679	-0.262	0.196665											635	-0.291333	0.225021	0.794667	0.0518298											635	-0.62	0.192938	0.516	0.210209	0.655	0.109586
	640	-0.0643333	0.476907	-0.222	0.221452											640	-0.132667	0.232588	0.819667	0.0431548											640	-0.487	0.257006	0.392	0.249544	0.586	0.129167
	645	0.0796667	0.496109	-0.129667	0.193702											645	0.0333333	0.232294	0.797333	0.0342685											645	-0.335	0.316217	0.269333	0.266965	0.495	0.160309
	650	0.220667	0.502384	-0.0693333	0.21767											650	0.193333	0.217489	0.807	0.0702922											650	-0.172	0.369918	0.126333	0.273829	0.407	0.157959
	655	0.350333	0.482593	-0.0343333	0.238643											655	0.346667	0.200176	0.787	0.0209523											655	0.000666667	0.40022	-0.0176667	0.28643	0.312667	0.180015
	660	0.466333	0.439457	0.0576667	0.221207											660	0.491667	0.174406	0.748667	0.10057											660	0.162333	0.433655	-0.156667	0.290216	0.221667	0.163372
	665	0.560667	0.385918	0.122333	0.195485											665	0.612333	0.149487	0.729	0.101371											665	0.315667	0.44493	-0.298333	0.288985	0.0983333	0.175523
	670	0.629333	0.312209	0.178	0.243986											670	0.704667	0.123929	0.682667	0.133275											670	0.462333	0.4411	-0.419	0.271313	0.0206667	0.192827
	675	0.679	0.222243	0.247	0.197008											675	0.778	0.0998649	0.612667	0.137122											675	0.585667	0.420852	-0.540667	0.268152	-0.064	0.200187
	680	0.7	0.124467	0.291	0.190189											680	0.818333	0.0933827	0.546667	0.131154											680	0.687333	0.384617	-0.631333	0.22259	-0.132667	0.182467
	685	0.697333	0.0555368	0.362333	0.199666											685	0.823667	0.100082	0.46	0.148395											685	0.759	0.335076	-0.714667	0.188107	-0.229333	0.182212
	690	0.670333	0.104577	0.433	0.19991											690	0.795	0.119654	0.366667	0.150673											690	0.81	0.274552	-0.784667	0.144189	-0.318	0.171709
	695	0.617333	0.197348	0.522	0.146072											695	0.747	0.134447	0.318	0.173517											695	0.825333	0.202288	-0.824333	0.102026	-0.410333	0.189922
	700	0.548333	0.291136	0.555333	0.160279											700	0.670333	0.157259	0.233667	0.182949											700	0.814333	0.132681	-0.848	0.0468935	-0.472667	0.174431
	705	0.459667	0.376686	0.567333	0.132802											705	0.565	0.179106	0.112667	0.113958											705	0.782667	0.0749022	-0.847	0.0043589	-0.556333	0.142591
	710	0.356	0.452726	0.587333	0.15603											710	0.445	0.210502	0.0463333	0.178733											710	0.717667	0.0854537	-0.821667	0.0537153	-0.623333	0.146702
	715	0.245667	0.524525	0.666	0.0938723											715	0.303333	0.219596	-0.0326667	0.158507											715	0.635667	0.147181	-0.763	0.104484	-0.622333	0.113443
	720	0.121	0.568849	0.647667	0.0809341											720	0.159	0.223551	-0.145667	0.142441											720	0.521333	0.217854	-0.700667	0.165113	-0.679	0.103286
	725	-0.00533333	0.602664	0.689667	0.0721549											725	-0.00266667	0.226385	-0.209	0.158559											725	0.402667	0.276784	-0.600667	0.210927	-0.714667	0.0873747
	730	-0.128	0.617282	0.635667	0.069673											730	-0.162667	0.21877	-0.296667	0.119132											730	0.273667	0.334237	-0.497	0.251388	-0.763667	0.0655464
	735	-0.251	0.620849	0.721667	0.123864											735	-0.317667	0.204042	-0.364667	0.131925											735	0.131667	0.379233	-0.376333	0.283359	-0.705333	0.042336
	740	-0.356667	0.606287	0.660667	0.101913											740	-0.464667	0.182637	-0.446	0.114328											740	-0.0136667	0.410342	-0.254333	0.316633	-0.726	0.0291033
	745	-0.455	0.574532	0.668	0.0832166											745	-0.605667	0.161339	-0.515	0.12869											745	-0.157667	0.438083	-0.106	0.327785	-0.669667	0.0215716
	750	-0.537667	0.520938	0.712333	0.196582											750	-0.726	0.131145	-0.599333	0.0806866											750	-0.301	0.435074	0.0366667	0.352781	-0.666667	0.0431548
	755	-0.603333	0.459907	0.605667	0.20751											755	-0.823667	0.0920344	-0.627667	0.102344											755	-0.433	0.431211	0.165333	0.338048	-0.691667	0.0620672
	760	-0.66	0.370234	0.626	0.200801											760	-0.893	0.0564004	-0.723667	0.0578389											760	-0.552667	0.411741	0.301	0.335608	-0.642333	0.0568712
	765	-0.684333	0.280732	0.532667	0.219263											765	-0.942333	0.01823	-0.738333	0.0646942											765	-0.657	0.377453	0.431667	0.336149	-0.583	0.104819
	770	-0.681	0.183622	0.491667	0.258361											770	-0.962667	0.0285365	-0.773333	0.0558957											770	-0.741667	0.32881	0.545333	0.296017	-0.541667	0.140472
	775	-0.663667	0.0905226	0.432333	0.241711											775	-0.946667	0.061922	-0.763667	0.0922189											775	-0.802333	0.278541	0.653333	0.264614	-0.416667	0.0930878
	780	-0.632667	0.0898573	0.408667	0.266669											780	-0.898	0.10714	-0.781333	0.0464901											780	-0.840333	0.209104	0.711	0.226524	-0.378333	0.157408
	785	-0.573667	0.19466	0.331667	0.24752											785	-0.835333	0.136592	-0.774333	0.0517816											785	-0.846667	0.13672	0.786	0.170871	-0.271	0.174502
	790	-0.497667	0.302586	0.235333	0.274267											790	-0.729	0.164685	-0.811333	0.0326548											790	-0.837333	0.0815618	0.835	0.127185	-0.213333	0.16202
	795	-0.409	0.416157	0.229667	0.355078											795	-0.599667	0.184232	-0.743667	0.038553											795	-0.797667	0.0770216	0.835333	0.0748086	-0.142	0.194933
	800	-0.309	0.513985	0.138667	0.257483											800	-0.457333	0.19695	-0.703667	0.0534634											800	-0.728667	0.141231	0.840333	0.00251661	-0.041	0.194193
	805	-0.199667	0.599827	0.0243333	0.340319											805	-0.302333	0.20611	-0.671667	0.0979609											805	-0.643333	0.214118	0.815667	0.0463177	0.014	0.178539
	810	-0.0856667	0.669978	-0.0276667	0.252352											810	-0.13	0.213192	-0.618333	0.0856524											810	-0.532333	0.286818	0.767333	0.115768	0.179667	0.201396
	815	0.0263333	0.720425	-0.106	0.291836											815	0.046	0.202615	-0.547667	0.121583											815	-0.408333	0.345238	0.703333	0.193066	0.201	0.166826
	820	0.137667	0.74924	-0.130333	0.280308											820	0.215667	0.193345	-0.477333	0.0938953											820	-0.267	0.395941	0.631333	0.230986	0.281667	0.167166
	825	0.248	0.750453	-0.215333	0.237971											825	0.373	0.172879	-0.435333	0.161271											825	-0.126	0.436645	0.514333	0.265319	0.353667	0.155757
	830	0.340333	0.732951	-0.272	0.201129											830	0.515667	0.144341	-0.344667	0.164807											830	0.0223333	0.451232	0.403667	0.306816	0.424667	0.172512
	835	0.428	0.705002	-0.301333	0.143263											835	0.642333	0.121657	-0.288	0.183502											835	0.168333	0.454706	0.292	0.334695	0.554667	0.170462
	840	0.505333	0.642309	-0.247333	0.238856											840	0.751667	0.0923057	-0.169333	0.155146											840	0.315667	0.445521	0.171333	0.355222	0.623	0.168021
	845	0.564	0.562973	-0.438	0.0546717											845	0.835	0.0672012	-0.0783333	0.159004											845	0.441	0.419067	0.047	0.358463	0.609	0.117299
	850	0.608667	0.475467	-0.358	0.168556											850	0.898667	0.0357258	0.00733333	0.203721											850	0.558	0.379577	-0.0783333	0.369297	0.669667	0.114762
	855	0.638	0.378321	-0.387	0.141947											855	0.929333	0.0172143	0.101333	0.145583											855	0.658667	0.329667	-0.199667	0.36037	0.743667	0.0712484
	860	0.648	0.288792	-0.388	0.162595											860	0.939667	0.0501631	0.182667	0.151856											860	0.739667	0.267433	-0.318667	0.358354	0.729667	0.098612
	865	0.642333	0.225358	-0.273667	0.333593											865	0.914667	0.0748421	0.272667	0.166025											865	0.797333	0.18989	-0.414667	0.326791	0.737	0.0674389
	870	0.62	0.219584	-0.408333	0.187705											870	0.871	0.100881	0.329	0.138177											870	0.833667	0.118496	-0.499333	0.287613	0.775667	0.0436157
	875	0.582667	0.282463	-0.425333	0.120355											875	0.814	0.128697	0.418667	0.108744											875	0.848333	0.0464901	-0.601	0.241398	0.733667	0.0686319
	880	0.529333	0.367756	-0.408333	0.298001											880	0.720667	0.142697	0.474333	0.130936											880	0.836333	0.0652865	-0.645667	0.205926	0.692333	0.0153731
	885	0.466333	0.457598	-0.432	0.197714											885	0.623667	0.154972	0.575667	0.111791											885	0.808333	0.135648	-0.684	0.171956	0.727	0.0710422
	890	0.398667	0.549491	-0.245	0.179257											890	0.511667	0.182432	0.654333	0.113773											890	0.754333	0.212738	-0.734333	0.0946802	0.623	0.152227
	895	0.321333	0.625542	-0.193667	0.266384											895	0.380333	0.179082	0.662667	0.0833447											895	0.689667	0.277073	-0.723333	0.0548574	0.674667	0.0752485
	900	0.234	0.68402	-0.190667	0.265161											900	0.252667	0.183957	0.738333	0.0470567											900	0.599667	0.327192	-0.735	0.013	0.597	0.154172
	905	0.143	0.723672	-0.178667	0.268187											905	0.124	0.184073	0.719	0.0552178											905	0.509667	0.388034	-0.705667	0.0427239	0.533	0.177212
	910	0.066	0.748056	-0.152	0.128176											910	-0.0116667	0.18086	0.736	0.0445084											910	0.394333	0.425517	-0.661667	0.10232	0.483	0.187848
	915	-0.0246667	0.747384	-0.007	0.289487											915	-0.137333	0.173708	0.768667	0.0519262											915	0.287667	0.447534	-0.603	0.145492	0.396	0.137699
	920	-0.102667	0.733601	-0.197	0.213136											920	-0.258667	0.157049	0.756667	0.0580029											920	0.160333	0.460702	-0.527	0.199028	0.359333	0.184484
	925	-0.171	0.69917	-0.016	0.284336											925	-0.368333	0.141931	0.683	0.0455082											925	0.048	0.472482	-0.453333	0.220774	0.358333	0.150786
	930	-0.234667	0.637216	0.00933333	0.351126											930	-0.454333	0.11443	0.663667	0.0942037											930	-0.064	0.460381	-0.356	0.27238	0.239333	0.121541
	935	-0.286667	0.567567	-0.0416667	0.342275											935	-0.534333	0.0944951	0.656333	0.140372											935	-0.171333	0.43099	-0.230667	0.277237	0.125667	0.0761074
	940	-0.331	0.484191	0.129333	0.152008											940	-0.589	0.0558301	0.563333	0.127516											940	-0.276	0.398388	-0.135	0.295816	-0.0116667	0.168215
	945	-0.359	0.393221	-0.0236667	0.206834											945	-0.615667	0.0332616	0.453	0.120628											945	-0.370333	0.340039	-0.021	0.292471	0.021	0.111
	950	-0.376	0.295107	0.02	0.21527											950	-0.637	0.013	0.340333	0.0998065											950	-0.437	0.293593	0.094	0.28825	-0.124333	0.0654548
	955	-0.382667	0.223081	0.165333	0.154027											955	-0.612667	0.0411987	0.228667	0.126895											955	-0.497	0.220932	0.191667	0.286699	-0.225667	0.064392
	960	-0.374333	0.213282	0.0776667	0.184221											960	-0.579	0.0742226	0.0903333	0.136387											960	-0.541667	0.139948	0.280333	0.251178	-0.282333	0.0745274
	965	-0.354333	0.270424	0.0523333	0.223675											965	-0.529667	0.0962306	-0.033	0.13214											965	-0.568333	0.0547205	0.397	0.229619	-0.423333	0.0637364
	970	-0.320333	0.37013	-0.0286667	0.318604											970	-0.453667	0.129662	-0.161667	0.119484											970	-0.569	0.0455082	0.492	0.193362	-0.531	0.0952838
	975	-0.288667	0.470194	-0.286	0.16628											975	-0.359	0.159427	-0.350667	0.0796074											975	-0.549	0.143635	0.559667	0.144507	-0.599667	0.00750555
	980	-0.25	0.571941	-0.374	0.583932											980	-0.250667	0.167852	-0.477333	0.104735											980	-0.516667	0.238706	0.592667	0.0638462	-0.668	0.0319531
	985	-0.203	0.664192	-0.550333	0.31888											985	-0.140667	0.196003	-0.639	0.0868504											985	-0.469333	0.33841	0.607667	0.0170978	-0.857333	0.0249065
	990	-0.155333	0.732081	-0.75	0.712374											990	-0.0173333	0.213687	-0.815	0.0337194											990	-0.404667	0.438048	0.63	0.0831625	-0.873333	0.0737044
	995	-0.109667	0.788106	-1.524	0.551359											995	0.0946667	0.220509	-0.954	0.0281603											995	-0.328	0.530385	0.592667	0.161556	-0.958667	0.0516946
	1000	-0.0736667	0.833165	-1.833	1.10961											1000	0.207	0.239952	-1.14133	0.0392088											1000	-0.243333	0.618088	0.537667	0.24327	-1.049	0.0793725
[truncated: 11 more columns]

## Sheet: Fig4
a		mouse (control)		2DG 1 mM		azide 1 mM		2DG 1 mM + azide 1 mM			b		exp1	exp2	exp3	average	sd		c		mouse (control)		oligomycin 10 nM		2DG 1 mM + oligomycin 10 nM			d		exp1	exp2	exp3	average	sd		f		mouse (control)		2DG 1 mM		2DG 1 mM + azide 1 mM			g		exp1	exp2	exp3
	time	av	sd	av	sd	av	sd	av	sd			mouse (control)	20.7918	20.8562	19.8818	20.5099	0.544895			time	av	sd	av	sd	av	sd			mouse (control)	20.2577	21.0957	20.8936	20.749	0.437274			time	av	sd	av	sd	av	sd			mouse (control)	16.4679	15.7689	16.5369
	0	1	0	1	0	1	0	1	0			2DG 1 mM	20.9401	20.8677	19.8892	20.5657	0.586933			0	1	0	1	0	1	0			oligomycin 10 nM	33.388	30.9227	34.0385	32.7831	1.64366			0	2.81946e-06	3.93311e-05	-3.60209e-06	1.23946e-05	-0.000149305	7.00751e-05			2DG 1 mM	15.7724	16.3821	15.9252
	5	1.13375	0.0138168	1.05948	0.0193836	1.02116	0.00382504	1.01388	0.00176935			azide 1 mM	21.0516	20.7475	20.1053	20.6348	0.483109			5	1.11059	0.0152382	1.09141	0.0111922	1.01636	0.0114874			2DG 1 mM + oligomycin 10 nM	69.9722	61.8534	67.8453	66.557	4.2099			2	-2.87793e-05	1.9033e-05	-5.27188e-05	3.61425e-05	-0.000428483	0.000203737			2DG 1 mM + azide 1 mM	20.5028	18.3852	23.095
	10	1.08328	0.0187303	1.00814	0.0259987	0.987392	0.00546595	0.998467	0.00361865			2DG 1 mM + azide 1 mM	34.1782	31.9139	31.155	32.4157	1.57284			10	1.06903	0.00816251	1.06639	0.00512817	0.981862	0.0194839											4	3.40734e-06	9.53462e-06	-6.79503e-06	1.20007e-05	-0.000164556	0.000170579
	15	1.04715	0.0215908	0.97668	0.02691	0.974382	0.00536172	0.984471	0.00761763											15	1.0279	0.00531182	1.04714	0.00415328	0.964213	0.0274078		e		exp1	exp2	exp3	average	sd			6	5.84519e-06	2.77186e-05	-1.993e-06	2.5244e-05	-9.60648e-05	2.43081e-05
	20	1.01466	0.0209138	0.945785	0.0225414	0.949496	0.00225041	0.964948	0.00854239											20	0.98981	0.00386174	1.02412	0.00358381	0.939688	0.0271223			mouse (control)	10	8	10	9.33333	1.1547			8	0.000161734	1.68816e-05	0.000175694	2.32774e-05	-0.000156777	0.000106597
	25	0.962092	0.0219081	0.898255	0.0204127	0.909631	0.00140072	0.938644	0.00942972											25	0.939738	0.00348024	0.988443	0.00449722	0.91571	0.0357492			2DG 1 mM + azide 1 mM	20	20	16	18.6667	2.3094			10	0.00083444	0.000147383	0.000845864	0.000123903	-0.000213768	0.000462653
	30	0.896431	0.0210898	0.838693	0.0187328	0.858818	0.00394694	0.899823	0.0125188											30	0.874996	0.00366251	0.933962	0.00822272	0.880608	0.0333959			2DG 1 mM + oligomycin 10 nM	10	14	10	11.3333	2.3094			12	0.00285752	0.00024848	0.0027236	0.0001736	0.000120646	0.000203208
	35	0.818046	0.0221139	0.768008	0.016674	0.797419	0.00596446	0.856067	0.0126524											35	0.798998	0.00384353	0.868408	0.00726336	0.840862	0.0320209											14	0.00689205	0.000638978	0.00634686	0.000390818	0.000924803	0.000476707
	40	0.732861	0.0225653	0.691617	0.0174986	0.731582	0.0098686	0.804934	0.0134701											40	0.718079	0.00341066	0.799604	0.0106308	0.796483	0.0268505											16	0.0135017	0.00117327	0.0123892	0.000684789	0.00227166	0.000988766
	45	0.64487	0.0233632	0.611359	0.0169787	0.659578	0.0124383	0.748771	0.0143712											45	0.634599	0.00283196	0.733681	0.0128062	0.758003	0.0280891											18	0.0233771	0.00176902	0.0212335	0.00114366	0.00467945	0.00149185
	50	0.558673	0.0230382	0.53163	0.0170569	0.584388	0.0150203	0.689978	0.0159818											50	0.553114	0.00340435	0.661309	0.0175698	0.710815	0.0247895											20	0.0370021	0.00267468	0.0333264	0.00167405	0.00834319	0.00220261
	55	0.479161	0.0219035	0.45805	0.0156413	0.512548	0.016298	0.630501	0.0178059											55	0.475775	0.00311393	0.592786	0.0134773	0.670107	0.0292853											22	0.0539137	0.00339591	0.0485013	0.00242851	0.0131294	0.00327117
	60	0.406477	0.0214352	0.391657	0.0155592	0.443692	0.0164562	0.572697	0.0181782											60	0.406272	0.00304365	0.533386	0.0139125	0.631608	0.0296656											24	0.0739269	0.00508343	0.0671316	0.00311888	0.0197934	0.00485518
	65	0.343633	0.0201082	0.332254	0.0150457	0.380032	0.0164832	0.517419	0.0191195											65	0.344841	0.00240965	0.47643	0.0152038	0.598336	0.0300309											26	0.0978039	0.00612146	0.0887067	0.00400522	0.0276485	0.00627401
	70	0.288585	0.0180833	0.280319	0.0138452	0.322274	0.0163395	0.463861	0.0194883											70	0.291082	0.00154837	0.42535	0.0159254	0.562169	0.025624											28	0.125629	0.00800675	0.113707	0.00520612	0.0375153	0.00764204
	75	0.242284	0.0170056	0.236153	0.0129154	0.272803	0.015148	0.416033	0.0191273											75	0.244959	0.00154067	0.38127	0.0185074	0.529075	0.0212936											30	0.155507	0.00952027	0.141512	0.00625527	0.0490512	0.0099124
	80	0.203188	0.0153608	0.198537	0.0117856	0.229882	0.013776	0.372251	0.01886											80	0.205984	0.00154788	0.343128	0.0166103	0.508841	0.0119539											32	0.187073	0.0112412	0.171884	0.00724034	0.0626321	0.0118561
	85	0.169908	0.0133883	0.166983	0.0105091	0.192922	0.0121348	0.331104	0.0188933											85	0.173065	0.00162158	0.312472	0.0181803	0.484285	0.0258374											34	0.224201	0.0125588	0.204109	0.0084348	0.0770857	0.0144942
	90	0.142714	0.0118558	0.139914	0.00934253	0.161979	0.010989	0.296031	0.017151											90	0.14567	0.00164078	0.28076	0.0146863	0.456718	0.0380654											36	0.258916	0.0139567	0.238881	0.00935415	0.0926984	0.0165744
	95	0.120238	0.0106287	0.117818	0.00828399	0.136043	0.00955394	0.26506	0.0170697											95	0.122599	0.00130171	0.256956	0.0154116	0.428965	0.0389064											38	0.30001	0.012863	0.27515	0.0110056	0.110832	0.0187732
	100	0.101471	0.00929847	0.0992376	0.00740319	0.114161	0.00812425	0.236693	0.0162895											100	0.103583	0.00137781	0.237612	0.0153194	0.412468	0.0312788											40	0.33466	0.0181865	0.312089	0.0120583	0.130219	0.0206264
	105	0.0864442	0.00833053	0.0841596	0.00645273	0.0968545	0.00698916	0.213255	0.0148681											105	0.0880553	0.00143543	0.22473	0.0141674	0.409019	0.023678											42	0.376432	0.0194817	0.351759	0.0136904	0.149789	0.0224124
	110	0.073894	0.00688509	0.0713162	0.00539124	0.0818654	0.00592809	0.191534	0.0140726											110	0.0754147	0.00179097	0.21064	0.0146125	0.384304	0.0166531											44	0.413486	0.02091	0.389696	0.0135556	0.172436	0.0258069
	115	0.0640936	0.00648115	0.0611854	0.00490514	0.0698955	0.00485576	0.173601	0.0124971											115	0.0649849	0.00178012	0.195228	0.0120626	0.368759	0.0270934											46	0.452521	0.0223367	0.428952	0.0148317	0.194756	0.0281343
	120	0.0558517	0.00557016	0.0526459	0.00403929	0.0599634	0.00416545	0.156725	0.0119591											120	0.0567028	0.00204674	0.184639	0.00839506	0.359581	0.0269732											48	0.49318	0.0223706	0.468045	0.0153949	0.218889	0.0297096
	125	0.0491214	0.00490533	0.0456643	0.0035046	0.0517352	0.00323979	0.144043	0.0120462											125	0.0499793	0.00183534	0.17682	0.00823941	0.364995	0.0373102											50	0.529566	0.026322	0.506851	0.0163385	0.243069	0.0313237
	130	0.0438315	0.00441324	0.0400445	0.00313322	0.0449341	0.0026754	0.131288	0.0123957											130	0.044383	0.00188557	0.171235	0.0100587	0.354332	0.0341505											52	0.57242	0.0266803	0.545343	0.0171831	0.267478	0.0319074
	135	0.0396877	0.00413945	0.0353463	0.00272113	0.0394379	0.00212533	0.121233	0.0111943											135	0.0397257	0.00228634	0.164809	0.00949716	0.348761	0.0232445											54	0.608885	0.0271565	0.582439	0.0173257	0.292701	0.0344665
	140	0.0359884	0.00383757	0.0315049	0.00241218	0.0350996	0.00172075	0.113409	0.0119869											140	0.0358944	0.00190116	0.156435	0.00978301	0.338647	0.0216337											56	0.640545	0.0248318	0.617852	0.0182255	0.318727	0.036476
	145	0.0332368	0.00331524	0.0284979	0.00216293	0.0313366	0.00120286	0.104223	0.0112348											145	0.0331535	0.00246674	0.149576	0.00831454	0.34452	0.0273883											58	0.68112	0.0241815	0.653715	0.0185025	0.345607	0.0371262
	150	0.031063	0.00335628	0.0257987	0.00189028	0.0282458	0.000983019	0.097522	0.00758597											150	0.0306448	0.00229657	0.14614	0.0089647	0.33768	0.0208837											60	0.714001	0.0227438	0.686165	0.0180086	0.372086	0.038466
	155	0.0291712	0.0031332	0.0237096	0.00172771	0.0258049	0.000634676	0.0925401	0.0086211											155	0.0287122	0.0023241	0.143764	0.0100789	0.329806	0.0313615											62	0.733823	0.0286174	0.717944	0.0184053	0.398821	0.038711
	160	0.0275416	0.00290257	0.0220066	0.00153865	0.0236474	0.000479244	0.0867818	0.00762216											160	0.0270939	0.00209586	0.143018	0.0132549	0.322187	0.0480047											64	0.764602	0.0321812	0.747874	0.0181331	0.42413	0.0411647
	165	0.0264213	0.00301312	0.0205983	0.00157555	0.0220973	0.000385503	0.08139	0.00560113											165	0.025992	0.00221304	0.143062	0.0117657	0.322428	0.0480736											66	0.791848	0.0311	0.776271	0.0178845	0.452387	0.0409325
	170	0.0251837	0.00260888	0.0194095	0.00138546	0.0205224	0.000426661	0.0769307	0.00662361											170	0.0244695	0.00205532	0.137165	0.0119465	0.306132	0.0350204											68	0.80778	0.0315911	0.803473	0.0176531	0.478313	0.0419866
	175	0.0247573	0.00288462	0.0184697	0.00147907	0.0192107	0.000429105	0.0747124	0.0062637											175	0.0237334	0.00288196	0.134689	0.00943839	0.294757	0.0239244											70	0.84059	0.027418	0.831973	0.0188943	0.504559	0.0421185
	180	0.0236956	0.00267374	0.0175765	0.00147963	0.0181214	0.000583368	0.0713817	0.00647819											180	0.0226243	0.00285622	0.130717	0.00752605	0.285181	0.0232548											72	0.857572	0.0318383	0.855541	0.0189841	0.529877	0.0431585
	185	0.0232405	0.00302839	0.0168623	0.0015067	0.0172103	0.000569524	0.0679767	0.00612054											185	0.0225679	0.00318654	0.127156	0.0060587	0.284568	0.0288496											74	0.872588	0.0293989	0.877616	0.0179051	0.555702	0.0436019
	190	0.0228371	0.00276642	0.0162659	0.00131613	0.0165839	0.000503095	0.0660229	0.0057155											190	0.0213098	0.00262914	0.126894	0.00465465	0.28083	0.03066											76	0.896437	0.0240584	0.89772	0.017818	0.581767	0.0441805
	195	0.0221574	0.00256425	0.0157463	0.00146923	0.0159797	0.000581637	0.0638597	0.00598083											195	0.0210654	0.00283492	0.125624	0.00605094	0.279236	0.029177											78	0.912781	0.0242573	0.915269	0.0132632	0.607396	0.0437127
	200	0.022054	0.0025074	0.015346	0.00147825	0.0156533	0.000613524	0.0632339	0.00637678											200	0.020822	0.00272706	0.129951	0.00747398	0.27577	0.0313813											80	0.921572	0.0308192	0.932431	0.0119632	0.632508	0.0425936
	205	0.0215453	0.00263824	0.0146732	0.00140937	0.0150674	0.000634272	0.0613814	0.00685258											205	0.0204815	0.00269345	0.132526	0.0135462	0.270775	0.0356721											82	0.944069	0.0269685	0.951002	0.0111365	0.652947	0.0440199
	210	0.0209208	0.00255389	0.0143086	0.00134317	0.0145119	0.000771837	0.0574387	0.00466519											210	0.0199817	0.00267177	0.131081	0.0166253	0.274644	0.033637											84	0.949534	0.0293001	0.968159	0.0134354	0.681692	0.0423922
	215	0.0207911	0.00228116	0.0141184	0.00136894	0.0141045	0.000819771	0.0552256	0.00402079											215	0.0197691	0.00296673	0.127589	0.00983015	0.271422	0.0279368											86	0.967186	0.0232036	0.984	0.0114971	0.703589	0.0409761
	220	0.0205296	0.00274935	0.0136632	0.00158331	0.0137089	0.000822581	0.0556003	0.00537712											220	0.0189946	0.00253012	0.124772	0.00830983	0.268631	0.0232921											88	0.978042	0.0284754	0.992732	0.00801961	0.725	0.0416373
	225	0.0202986	0.00241318	0.0134068	0.00142896	0.0136541	0.000698482	0.0542722	0.00442084											225	0.0190967	0.0028024	0.120428	0.00952516	0.265618	0.0289321											90	0.994186	0.0204126	1.00576	0.00814059	0.747513	0.0408031
	230	0.0199438	0.002537	0.0132202	0.00150908	0.0131756	0.000876292	0.0527825	0.00427162											230	0.0187904	0.00263758	0.117844	0.00991182	0.268839	0.0348181											92	0.993128	0.0265502			0.77062	0.039407
	235	0.0195981	0.00238621	0.0129496	0.00145403	0.0127633	0.000923271	0.051706	0.00355496											235	0.0185985	0.00250576	0.116325	0.00874769	0.274207	0.0369296											94	1.0037	0.0268567			0.788972	0.038318
	240	0.0196784	0.0027687	0.0128409	0.00145232	0.0127902	0.00113663	0.0505861	0.00353817											240	0.018703	0.00254129	0.114922	0.00678932	0.273459	0.0289539											96	1.01622	0.0225377			0.808854	0.0392057
	245	0.0194079	0.00241126	0.0126993	0.00141842	0.0123933	0.000902833	0.0502149	0.00307513											245	0.0183279	0.00277202	0.113465	0.00383493	0.267155	0.0207049											98	1.02508	0.0228608			0.828657	0.0382493
	250	0.0191941	0.00256985	0.0123486	0.0014364	0.0123279	0.000973527	0.0493419	0.00410519											250	0.0180964	0.00238445	0.112421	0.00341329	0.262287	0.0164443											100					0.847532	0.0377724
																																					102					0.864545	0.0382795
																																					104					0.881241	0.0369987
																																					106					0.896603	0.0369861
																																					108					0.913222	0.0353915
																																					110					0.927711	0.036437
																																					112					0.942017	0.0355773
																																					114					0.954377	0.0348414
																																					116					0.966719	0.0350079
																																					118					0.980498	0.032988
																																					120					0.991472	0.0325655
																																					122					1.00304	0.0338295
																																					124					1.01372	0.0309133
																																					126					1.02363	0.030824
																																					128					1.03157	0.0302384
																																					130					1.03919	0.029129
																																					132					1.04864	0.0275005
																																					134					1.05765	0.0263996
																																					136					1.06653	0.0265456
																																					138					1.05841	0.0426718
[truncated: 15 more columns]

## Sheet: Fig5
a		human (control)		2DG 10 mM		azide 1 mM			b		exp1	exp2	exp3	average	sd		c		human (control)		2DG 1 mM		azide 1 mM		2DG 1 mM + azide 1 mM			d		exp1	exp2	exp3	average	sd		e		human (control)		2DG 10 mM		2DG 20 mM		azide 1 mM			f		exp1
	time	av	sd	av	sd	av	sd			human (control)	324.415	330.435	319.398	324.749	5.52609			time	av	sd	av	sd	av	sd	av	sd			human (control)	332.441	346.488	342.475	340.468	7.23537			time	av	sd	av	sd	av	sd	av	sd			human (control)	43.538
	0	-1.24067	0.0618574	-1.05	0.151248	-0.900667	0.106875			2DG 10 mM	377.592	387.625	383.612	382.943	5.04985			0	-1.002	0.060025	-0.966333	0.0473849	-1.02367	0.0795634	-0.895	0.14992			2DG 1 mM	348.495	348.495	352.508	349.833	2.31691			0	1	0	1	0	1	0	1	0			2DG 10 mM	60.1747
	5	-0.729333	0.152658	0.0216667	0.90549	-0.947	0.121244			2DG 20 mM	402.676	421.739	410.702	411.706	9.57105			5	-0.538	0.205124	-0.489	0.277217	-0.767	0.203118	-0.559	0.518786			azide 1 mM	454.849	525.084	482.943	487.625	35.3508			5	1.1187	0.0219914	1.09586	0.0109361	1.04814	0.0142314	1.04456	0.0270982			2DG 20 mM	67.5456
	10	-0.695333	0.165307	-0.135667	0.873556	-1.039	0.0826559			azide 1 mM	450.836	435.786	418.729	435.117	16.064			10	-0.466333	0.304107	-0.449333	0.386871	-0.815667	0.248737	-0.767	0.463793			2DG 1 mM + azide 1 mM	685.619	695.652	665.552	682.274	15.3262			10	1.10666	0.0182997	1.09975	0.00732676	1.06046	0.0206718	1.05991	0.0448787			azide 1 mM	47.0715
	15	-0.693	0.139539	-0.349	0.644847	-1.044	0.058											15	-0.509333	0.297923	-0.509333	0.353521	-0.875333	0.207322	-0.861	0.359793											15	1.11034	0.0167708	1.12832	0.00488574	1.09603	0.0258652	1.07732	0.0477089
	20	-0.642	0.115495	-0.480333	0.458849	-0.977	0.042											20	-0.492333	0.293193	-0.486667	0.341383	-0.857667	0.185058	-0.821333	0.315415											20	1.11885	0.0175442	1.15967	0.00971615	1.13093	0.0287704	1.08786	0.0479404		g		exp1
	25	-0.551	0.103378	-0.557	0.312811	-0.899	0.0329697											25	-0.437333	0.288682	-0.425333	0.332133	-0.783667	0.1915	-0.729	0.319839											25	1.11409	0.0214586	1.18405	0.0119185	1.16585	0.0245864	1.09814	0.0454016			human (control)	16
	30	-0.473667	0.0998866	-0.617333	0.222469	-0.845667	0.029023											30	-0.364	0.285454	-0.337667	0.321522	-0.712	0.199652	-0.641667	0.311065											30	1.10364	0.0226828	1.19746	0.0193842	1.1887	0.0210792	1.10017	0.04435			2DG 10 mM	16
	35	-0.405	0.0935361	-0.713667	0.0511892	-0.801667	0.0193477											35	-0.298667	0.26328	-0.258	0.295511	-0.639	0.185518	-0.585667	0.281855											35	1.08619	0.0233618	1.20243	0.0250756	1.19853	0.0220301	1.09681	0.0427043			azide 1 mM	40
	40	-0.338667	0.0799396	-0.746667	0.0787676	-0.757667	0.0152753											40	-0.212333	0.243099	-0.180333	0.249193	-0.582333	0.162263	-0.562333	0.218816											40	1.0626	0.0238534	1.19878	0.0314257	1.1987	0.02928	1.08771	0.0431244
	45	-0.262	0.073736	-0.705	0.117936	-0.701667	0.0217332											45	-0.141333	0.198246	-0.0826667	0.217371	-0.507	0.150063	-0.482	0.201007											45	1.03396	0.0228274	1.1905	0.0349181	1.19606	0.0305852	1.07406	0.0397226
	50	-0.179	0.0700643	-0.637667	0.140842	-0.645667	0.0355715											50	-0.0596667	0.156219	0.0143333	0.172344	-0.428	0.126716	-0.419667	0.150241											50	1.00075	0.0215632	1.17085	0.0379847	1.18524	0.0287975	1.05597	0.0385574
	55	-0.094	0.0629603	-0.529	0.121742	-0.568333	0.0380832											55	0.0333333	0.119358	0.104667	0.122659	-0.359667	0.0919638	-0.346	0.11425											55	0.963529	0.0201494	1.14791	0.042673	1.17135	0.0306589	1.02921	0.0404651
	60	-0.00466667	0.0482632	-0.409667	0.127343	-0.492	0.0401497											60	0.123	0.0848941	0.202667	0.0829839	-0.279333	0.0690966	-0.270333	0.0945851											60	0.921588	0.018664	1.11902	0.045344	1.15405	0.0311067	1.0013	0.0408429
	65	0.0893333	0.037421	-0.274	0.15263	-0.423333	0.0523864											65	0.217667	0.0579511	0.296	0.0450333	-0.197	0.0485901	-0.192667	0.070812											65	0.879841	0.0160495	1.08577	0.0487655	1.12754	0.0292128	0.974299	0.0376569
	70	0.183	0.0260576	-0.154667	0.143514	-0.336333	0.0549212											70	0.297333	0.0196554	0.387667	0.0090185	-0.0976667	0.03177	-0.102	0.0351568											70	0.835181	0.014069	1.04772	0.0520859	1.09931	0.0323431	0.942035	0.035432
	75	0.265	0.0132288	0.000666667	0.120359	-0.251	0.0658255											75	0.369667	0.0187172	0.468667	0.0421466	-0.0153333	0.0225462	-0.0106667	0.0258134											75	0.790735	0.011296	1.00947	0.0542214	1.06619	0.0309453	0.906948	0.0356625
	80	0.345667	0.0064291	0.141333	0.0924356	-0.166333	0.0631216											80	0.440667	0.0547205	0.538	0.0653376	0.0723333	0.0282194	0.0793333	0.0171561											80	0.744508	0.00916577	0.971501	0.05433	1.03171	0.0333949	0.866776	0.0375724
	85	0.433333	0.0148436	0.248667	0.0939273	-0.075	0.0760723											85	0.514333	0.0649025	0.611333	0.085096	0.165	0.0285132	0.185667	0.00862168											85	0.701045	0.0073182	0.928187	0.0571003	0.992356	0.0327962	0.830809	0.0357375
	90	0.49	0.0219317	0.363333	0.0671739	0.0123333	0.0692917											90	0.574667	0.0918822	0.662333	0.12079	0.248667	0.0441173	0.272	0.006245											90	0.658408	0.00607697	0.885336	0.0572647	0.955036	0.0351368	0.791001	0.0369309
	95	0.563667	0.0282902	0.479333	0.047648	0.106667	0.069515											95	0.623333	0.108242	0.714333	0.135876	0.337	0.0408412	0.358	0.0130767											95	0.616233	0.00485105	0.844318	0.0570987	0.914998	0.0361336	0.751887	0.0375937
	100	0.615333	0.0338575	0.544667	0.037072	0.197	0.0715821											100	0.659667	0.117649	0.754	0.137721	0.414	0.0538145	0.437333	0.0177858											100	0.576751	0.00469844	0.800108	0.0571178	0.874181	0.0360456	0.714316	0.0364669
	105	0.661333	0.0420159	0.638	0.0103923	0.272667	0.064941											105	0.682667	0.134998	0.776667	0.156068	0.485667	0.0512282	0.506667	0.0140119											105	0.53833	0.00521217	0.75923	0.056633	0.839049	0.0416325	0.67508	0.0373097
	110	0.700667	0.0546474	0.692	0.0295127	0.368333	0.0395517											110	0.700333	0.143925	0.792333	0.170025	0.563	0.0540833	0.585667	0.0295014											110	0.502019	0.00598434	0.720477	0.0553625	0.795483	0.0382438	0.638266	0.0376689
	115	0.722	0.0671342	0.731	0.0308058	0.441667	0.0517816											115	0.704	0.153268	0.798	0.177212	0.631333	0.0526245	0.647667	0.0150444											115	0.467567	0.00637835	0.682027	0.0559489	0.75655	0.0396961	0.601512	0.0371799
	120	0.741667	0.0652559	0.793667	0.01861	0.512	0.0567186											120	0.693	0.150877	0.795	0.170555	0.688667	0.0511892	0.706	0.0261534											120	0.434531	0.00688463	0.644853	0.0527197	0.720774	0.0440732	0.566756	0.0371659
	125	0.741333	0.0722795	0.850333	0.038527	0.584	0.0572626											125	0.671333	0.16007	0.775333	0.184538	0.741333	0.0535008	0.766	0.0418688											125	0.403806	0.00731135	0.608261	0.0514229	0.682483	0.0416026	0.533896	0.0382934
	130	0.739667	0.0669801	0.867333	0.028006	0.636667	0.0520032											130	0.659667	0.153429	0.767333	0.167016	0.785667	0.0609289	0.808333	0.0612073											130	0.374334	0.00757969	0.573727	0.0506122	0.648807	0.0404931	0.500542	0.0380717
	135	0.729333	0.0686319	0.896	0.0277308	0.699667	0.0438216											135	0.624667	0.150151	0.728667	0.171588	0.819333	0.0577437	0.872333	0.0680172											135	0.34725	0.00766596	0.541448	0.0478729	0.614675	0.041226	0.471027	0.0373339
	140	0.694333	0.0730502	0.926	0.0756241	0.755	0.0445084											140	0.583333	0.144535	0.696333	0.160544	0.862	0.0575065	0.92	0.0860174											140	0.321458	0.00814464	0.510627	0.0461792	0.582846	0.0422972	0.442546	0.0372814
	145	0.669	0.0751798	0.927	0.0684178	0.801	0.042332											145	0.551	0.136737	0.651333	0.150673	0.876667	0.0430968	0.932333	0.0868581											145	0.297389	0.00825422	0.480538	0.0442058	0.552363	0.0421528	0.414532	0.0371381
	150	0.626	0.0630238	0.940667	0.0765005	0.846	0.0434051											150	0.496	0.138206	0.601333	0.149001	0.895	0.0389358	0.960667	0.097079											150	0.274963	0.00800478	0.452546	0.0431859	0.525504	0.0445666	0.388853	0.0365991
	155	0.580667	0.0655006	0.915333	0.0859903	0.873667	0.0427122											155	0.445	0.131297	0.545333	0.131005	0.910333	0.0445009	0.952333	0.102007											155	0.253878	0.00811654	0.426592	0.04083	0.495217	0.0419526	0.364148	0.0361729
	160	0.528667	0.0605337	0.907667	0.0810514	0.899333	0.0335609											160	0.386	0.124688	0.487667	0.117364	0.907667	0.0406735	0.981667	0.115171											160	0.234191	0.00773257	0.400833	0.040048	0.471448	0.0473839	0.341744	0.0357599
	165	0.467333	0.0632877	0.859	0.0883855	0.917667	0.0310054											165	0.331	0.107699	0.424333	0.114177	0.907	0.0480729	0.974	0.122523											165	0.215812	0.00748624	0.376842	0.0382241	0.447164	0.0479063	0.318948	0.0342894
	170	0.407	0.0615792	0.832667	0.105761	0.927	0.0132288											170	0.259333	0.11185	0.368	0.094504	0.889333	0.0515978	0.964333	0.123872											170	0.198552	0.00702271	0.354767	0.0363044	0.421237	0.0451328	0.298712	0.03424
	175	0.344	0.056205	0.78	0.0829397	0.936	0.0315119											175	0.189	0.111476	0.298667	0.0734597	0.875	0.0517397	0.948667	0.127115											175	0.182786	0.00662002	0.333561	0.0348927	0.399382	0.0456171	0.278948	0.0329992
	180	0.275333	0.0543722	0.718333	0.0775715	0.937333	0.0499433											180	0.126	0.10436	0.238	0.0673573	0.850667	0.0410163	0.969333	0.156347											180	0.168197	0.00631388	0.313484	0.0335677	0.378569	0.0449554	0.260554	0.0322165
	185	0.209	0.0564712	0.643667	0.0551755	0.922333	0.0330051											185	0.0513333	0.0949228	0.161	0.0592706	0.821667	0.0392471	0.927	0.146482											185	0.154751	0.00609634	0.295659	0.0331595	0.356683	0.0436354	0.243288	0.0310523
	190	0.133333	0.0545008	0.606	0.0594054	0.915667	0.0376342											190	-0.0113333	0.0855823	0.0923333	0.056003	0.793333	0.0490136	0.883667	0.13642											190	0.142413	0.00537779	0.278033	0.0314106	0.335368	0.0399855	0.227118	0.0301239
	195	0.0643333	0.0488092	0.535	0.0661891	0.898333	0.0572742											195	-0.0723333	0.0737586	0.0303333	0.0349476	0.76	0.048	0.872667	0.143629											195	0.130939	0.00518625	0.260641	0.0301518	0.316971	0.0402217	0.212195	0.0295153
	200	-0.00433333	0.0485215	0.446	0.0422256	0.873333	0.0450814											200	-0.139333	0.0667108	-0.0456667	0.0353883	0.710333	0.0430155	0.820333	0.131766											200	0.120274	0.00494294	0.244895	0.0292452	0.299411	0.0392741	0.197907	0.0286384
	205	-0.0693333	0.046929	0.371333	0.0207926	0.843667	0.0453248											205	-0.202	0.058643	-0.11	0.0244336	0.668667	0.0355293	0.816333	0.141737											205	0.110339	0.00463346	0.230108	0.0283818	0.28243	0.0386124	0.184094	0.0274171
	210	-0.137	0.0457384	0.331	0.03751	0.800333	0.0466083											210	-0.267	0.0524309	-0.182	0.0230651	0.608333	0.0396274	0.764333	0.131971											210	0.101423	0.0041523	0.215863	0.0270476	0.267001	0.0386439	0.170974	0.0270748
	215	-0.199667	0.0470142	0.259333	0.0190088	0.774	0.0667308											215	-0.334	0.0547449	-0.246	0.0173494	0.558333	0.0451811	0.742	0.146891											215	0.0932232	0.00389111	0.20269	0.0260546	0.25078	0.0355608	0.15932	0.0259757
	220	-0.264667	0.0449926	0.19	0.0345109	0.712333	0.0616144											220	-0.39	0.044643	-0.305	0.0202237	0.500333	0.0407962	0.676	0.128888											220	0.0856293	0.00369967	0.189743	0.0253003	0.236097	0.034904	0.148641	0.0247137
	225	-0.331	0.0438634	0.106333	0.0260832	0.672333	0.0791033											225	-0.451667	0.0485215	-0.365333	0.0198578	0.441	0.0360416	0.643333	0.130216											225	0.0787862	0.00329688	0.178045	0.0243017	0.222327	0.0336763	0.137965	0.0240336
	230	-0.382333	0.041138	0.0373333	0.0113725	0.617	0.065											230	-0.501333	0.0402782	-0.423667	0.0250067	0.384667	0.0300056	0.602	0.130227											230	0.0725004	0.00317365	0.167246	0.023213	0.20965	0.0324752	0.128807	0.0226044
	235	-0.447667	0.042336	-0.02	0.0238956	0.552	0.0644438											235	-0.553	0.0370405	-0.479667	0.0362951	0.320667	0.0395517	0.566333	0.131112											235	0.0667412	0.00285271	0.157172	0.0224664	0.197918	0.0321514	0.120618	0.0218707
	240	-0.496	0.0360139	-0.0953333	0.0303535	0.503333	0.0642599											240	-0.6	0.0336452	-0.530667	0.0353034	0.256333	0.0335012	0.515667	0.116337											240	0.0615428	0.00274762	0.147538	0.0220709	0.185203	0.0297925	0.111901	0.0210456
	245	-0.541	0.0355949	-0.160333	0.0265769	0.450333	0.071122											245	-0.643333	0.0360185	-0.575333	0.0414769	0.182	0.030315	0.458667	0.100818											245	0.0567238	0.00266287	0.13874	0.0211403	0.175603	0.0295151	0.104496	0.0202295
	250	-0.590333	0.0313422	-0.214667	0.0365559	0.381667	0.0633588											250	-0.684667	0.0311341	-0.623	0.0453982	0.113667	0.0388887	0.432333	0.114479											250	0.0525166	0.00258839	0.130204	0.0204513	0.166035	0.0286825	0.097664	0.0191742
	255	-0.63	0.0327414	-0.255	0.0314325	0.324	0.0713372											255	-0.727	0.0381576	-0.667667	0.0500633	0.049	0.0336452	0.366667	0.0955528											255	0.0485491	0.00257182	0.12248	0.0195669	0.155846	0.0267434	0.0908656	0.0183654
	260	-0.671667	0.0355012	-0.321333	0.0206478	0.255333	0.0565803											260	-0.761	0.0400375	-0.702	0.0510686	-0.0133333	0.0313422	0.323667	0.0980833											260	0.0449717	0.00249304	0.114954	0.019125	0.14671	0.0257774	0.0845998	0.0173405
	265	-0.707667	0.0263502	-0.370667	0.0305014	0.201333	0.068792											265	-0.789	0.0355949	-0.744667	0.0555908	-0.0793333	0.0390683	0.277667	0.0768462											265	0.0417294	0.00256001	0.108121	0.0182449	0.137857	0.0245146	0.0788454	0.0165624
	270	-0.738333	0.0237978	-0.412667	0.0471734	0.117333	0.0440038											270	-0.813	0.0383536	-0.774667	0.0542433	-0.139333	0.0275379	0.222667	0.0700738											270	0.0388605	0.00263446	0.101979	0.0179855	0.129542	0.0234915	0.0735527	0.0157972
	275	-0.763667	0.020306	-0.458333	0.0467369	0.0626667	0.043501											275	-0.836667	0.0355293	-0.802	0.0474658	-0.21	0.0372424	0.182	0.0576108											275	0.0361534	0.00270587	0.0955244	0.0175103	0.122896	0.0231597	0.068746	0.0150174
	280	-0.782667	0.0155671	-0.492	0.0472864	-0.00766667	0.0390683											280	-0.854333	0.0390171	-0.836667	0.0485421	-0.274333	0.0394631	0.111333	0.0502427											280	0.0337762	0.00272051	0.0901373	0.0169746	0.115932	0.0223778	0.0640464	0.0141628
	285	-0.793	0.00953939	-0.549333	0.0450814	-0.065	0.0345977											285	-0.867667	0.0405257	-0.853	0.0591016	-0.330667	0.0440606	0.0906667	0.0460579											285	0.0315452	0.00275908	0.0844989	0.0162595	0.108462	0.0209582	0.059726	0.0134312
	290	-0.797667	0.00251661	-0.574667	0.0524436	-0.134	0.0284781											290	-0.869333	0.0402658	-0.87	0.0520288	-0.398333	0.0496924	0.0306667	0.0283608											290	0.0297663	0.00288694	0.0798021	0.0155359	0.103507	0.0209969	0.0558921	0.0128771
	295	-0.801667	0.00404145	-0.597667	0.0288848	-0.197	0.0240624											295	-0.870667	0.0353034	-0.882667	0.0517333	-0.448333	0.052653	0.00133333	0.0260256											295	0.0279576	0.0029162	0.0751304	0.0150039	0.0982072	0.0207767	0.0521048	0.0119963
	300	-0.792	0.0113578	-0.627333	0.0327159	-0.252	0.0278388											300	-0.860333	0.0325167	-0.891667	0.0472476	-0.511667	0.0625167	-0.048	0.0208806											300	0.0262584	0.00285081	0.0709168	0.0143596	0.0924061	0.019741	0.0486857	0.0114243
	305	-0.783333	0.0228108	-0.650333	0.0568888	-0.318333	0.0152753											305	-0.847333	0.0304357	-0.894	0.03995	-0.564667	0.067656	-0.101	0.0387427											305	0.0247061	0.00292979	0.0668928	0.0140383	0.0872669	0.0191273	0.0455655	0.0108801
	310	-0.763	0.0251197	-0.686667	0.0626605	-0.382333	0.0119304											310	-0.827	0.0274955	-0.898333	0.0380832	-0.619667	0.0710235	-0.138667	0.0353601											310	0.0233652	0.00301141	0.0630285	0.01361	0.0827759	0.0191141	0.0425856	0.0103188
	315	-0.728667	0.034356	-0.695333	0.0478574	-0.434	0.00608276											315	-0.799333	0.022942	-0.892667	0.0358515	-0.668	0.0809877	-0.163667	0.0309246											315	0.0221698	0.00305684	0.0595482	0.0130273	0.0783845	0.0184546	0.0399661	0.00988117
	320	-0.696	0.0462277	-0.713667	0.044456	-0.479333	0.0141539											320	-0.763333	0.0205994	-0.886	0.0317962	-0.713667	0.0802143	-0.205667	0.0445234											320	0.0210951	0.00306993	0.0564011	0.0126818	0.0739123	0.0173328	0.0373983	0.00931321
	325	-0.646667	0.0542801	-0.728333	0.0457092	-0.543333	0.0207926											325	-0.718667	0.0258908	-0.866	0.0278388	-0.751333	0.0866333	-0.24	0.053507											325	0.0201365	0.00300518	0.0536269	0.0121004	0.0704578	0.0166899	0.0349912	0.00878587
	330	-0.594	0.0597746	-0.749667	0.0391067	-0.592	0.0165227											330	-0.666333	0.0283078	-0.847667	0.0353459	-0.794333	0.0898684	-0.275667	0.056359											330	0.0192309	0.0030457	0.0507173	0.0120783	0.0667772	0.0162858	0.0328736	0.00821719
	335	-0.526333	0.0713886	-0.761667	0.0453578	-0.641333	0.0240901											335	-0.603333	0.033126	-0.819667	0.0391706	-0.833	0.0923255	-0.309	0.0638514											335	0.0183634	0.00304451	0.0482046	0.0114907	0.0635333	0.0156368	0.0308612	0.00779849
	340	-0.458667	0.081304	-0.774	0.0478853	-0.69	0.0424617											340	-0.537	0.0390384	-0.781667	0.0416693	-0.866667	0.100012	-0.348333	0.0840377											340	0.017591	0.00314322	0.0456258	0.0110983	0.0600469	0.0152053	0.029073	0.00737287
	345	-0.363333	0.0912213	-0.772667	0.0453578	-0.733	0.0395095											345	-0.458	0.0533573	-0.740667	0.0610765	-0.895667	0.100724	-0.377	0.0819573											345	0.0168474	0.00317345	0.0433363	0.0109602	0.0573345	0.0148	0.0273525	0.00700828
	350	-0.281667	0.0941931	-0.783333	0.0522909	-0.775	0.037027											350	-0.37	0.0682349	-0.69	0.0651844	-0.929333	0.100808	-0.398	0.0871952											350	0.0163379	0.00316359	0.0415893	0.0106766	0.0544758	0.0143043	0.0258132	0.00653707
	355	-0.186333	0.105154	-0.784	0.0509215	-0.810333	0.0447921											355	-0.282333	0.0712765	-0.640333	0.0822334	-0.945	0.0986053	-0.426333	0.0950807											355	0.0156889	0.00315113	0.0396308	0.0103499	0.0519189	0.013812	0.0243133	0.00623794
	360	-0.0863333	0.111231	-0.779667	0.0411987	-0.848333	0.0512868											360	-0.185	0.07502	-0.577333	0.0953537	-0.962333	0.09847	-0.457	0.109531											360	0.0151349	0.00327779	0.0378871	0.010151	0.0495443	0.0132369	0.0229917	0.00593019
	365	0.0156667	0.111231	-0.781	0.0396611	-0.876333	0.0462313											365	-0.0773333	0.0834286	-0.507333	0.105567	-0.973333	0.0947963	-0.470667	0.107002											365	0.0146135	0.00319637	0.0361241	0.0100122	0.0475095	0.0130035	0.0216111	0.00549014
	370	0.127	0.122479	-0.770667	0.0365011	-0.913	0.0491121											370	0.026	0.0927308	-0.436	0.12126	-0.985	0.0949052	-0.494667	0.110229											370	0.0141683	0.00310429	0.034857	0.00955086	0.0451901	0.0124626	0.0205082	0.00530092
	375	0.236667	0.118938	-0.771667	0.0372872	-0.932333	0.0483356											375	0.130667	0.100957	-0.353667	0.133867	-0.987	0.091526	-0.509333	0.110654											375	0.0137572	0.00308428	0.0330691	0.00942457	0.0432266	0.0121715	0.0193841	0.00492403
	380	0.339	0.109284	-0.763667	0.0510523	-0.945667	0.0459819											380	0.235	0.0978928	-0.276333	0.143723	-0.982333	0.0820325	-0.535333	0.119358											380	0.0133515	0.00307287	0.0317998	0.00923459	0.0413537	0.0117957	0.0183697	0.00463581
	385	0.447	0.108347	-0.750667	0.0430968	-0.966	0.0497896											385	0.348333	0.106533	-0.187667	0.164512	-0.985	0.0886961	-0.558667	0.129083											385	0.0130018	0.00315447	0.0304799	0.00882825	0.0396455	0.0113739	0.0174268	0.00444842
	390	0.545333	0.10116	-0.735	0.0470319	-0.976	0.0513907											390	0.457	0.0951262	-0.095	0.170115	-0.965667	0.074144	-0.588333	0.143472											390	0.0126355	0.00308237	0.0292057	0.00861811	0.0381639	0.0107293	0.0165278	0.00415119
	395	0.649667	0.0924788	-0.705	0.0278747	-0.97	0.0425676											395	0.553333	0.0933613	0	0.174365	-0.952667	0.0709389	-0.591333	0.136972											395	0.0122545	0.00301784	0.0279407	0.00847925	0.0363245	0.0105385	0.0156846	0.00388878
	400	0.729	0.0748398	-0.692333	0.0508953	-0.969	0.0410366											400	0.641667	0.0797517	0.0953333	0.182982	-0.93	0.0597327	-0.605	0.140787											400	0.0120311	0.00300647	0.0271494	0.0080964	0.0351186	0.00989077	0.0148908	0.00363724
	405	0.819667	0.0674487	-0.665667	0.045742	-0.955	0.0219317											405	0.727333	0.0808847	0.192	0.178292	-0.908667	0.0604759	-0.616333	0.143054											405	0.0117758	0.00300797	0.0262327	0.00820884	0.0337725	0.00985387	0.014133	0.00345291
	410	0.889	0.0553805	-0.643667	0.0439811	-0.942	0.0222711											410	0.814333	0.0731049	0.297667	0.173877	-0.87	0.0420357	-0.634	0.151812											410	0.0115731	0.00301447	0.0253205	0.00800029	0.0323228	0.00946045	0.0135306	0.00330327
	415	0.942667	0.0395517	-0.616	0.0484974	-0.922667	0.0245017											415	0.877333	0.0530786	0.381333	0.17169	-0.827667	0.0374477	-0.654	0.158218											415	0.0112906	0.003077	0.0243787	0.00765358	0.0311604	0.00917072	0.0129318	0.00310529
	420	0.997333	0.0300222	-0.569667	0.0530031	-0.887	0.0130767											420	0.933	0.0492747	0.481	0.174459	-0.780667	0.0366652	-0.660667	0.162094											420	0.0111011	0.00304378	0.0236822	0.00763021	0.030117	0.00897432	0.0123525	0.00298875
	425	1.02133	0.00929157	-0.543333	0.0564476	-0.854333	0.015308											425	0.988667	0.0449926	0.561667	0.163775	-0.736	0.038	-0.667	0.156885											425	0.0108863	0.0029985	0.0230089	0.00747761	0.0292235	0.00868228	0.0118487	0.00280384
	430	1.049	0.0157162	-0.514333	0.0600528	-0.813667	0.0150444											430	1.017	0.0288444	0.646	0.14479	-0.681	0.0435086	-0.681	0.161093											430	0.0106106	0.00295928	0.0221932	0.00737452	0.0281863	0.00852352	0.0112245	0.00257362
	435	1.06033	0.0169214	-0.465	0.073328	-0.759333	0.0140119											435	1.04467	0.0285715	0.719667	0.135404	-0.623333	0.0547936	-0.696	0.173439											435	0.010484	0.00299719	0.0214706	0.00708629	0.0274964	0.0084057	0.0108547	0.0025226
	440	1.05367	0.0433628	-0.413	0.059808	-0.708667	0.0337244											440	1.05733	0.0362261	0.794333	0.131394	-0.563	0.057376	-0.699333	0.174371											440	0.0102324	0.00299692	0.0209476	0.00687944	0.0264615	0.00817961	0.0103822	0.00230688
	445	1.036	0.0554617	-0.362333	0.0800021	-0.651	0.0389744											445	1.059	0.0364966	0.852333	0.1006	-0.49	0.0748064	-0.705	0.175496											445	0.0100812	0.0030086	0.0203581	0.00670301	0.0258165	0.00802716	0.00999144	0.00226919
	450	1.01033	0.0542617	-0.295333	0.0789325	-0.587333	0.0463609											450	1.04333	0.0628198	0.906667	0.0839782	-0.434333	0.0964642	-0.703	0.17059											450	0.00989779	0.00296629	0.0197189	0.00664188	0.0247422	0.00788758	0.00957093	0.00208799
	455	0.966	0.0686367	-0.235	0.0814064	-0.519333	0.0522717											455	1.02233	0.059911	0.948667	0.0592818	-0.358667	0.0916642	-0.718667	0.181605
	460	0.916	0.0772075	-0.180667	0.0804073	-0.454	0.0653835											460	0.976667	0.0676782	0.976333	0.0568888	-0.288	0.104326	-0.712667	0.174818
	465	0.855	0.0849235	-0.105333	0.0809341	-0.374333	0.0661236											465	0.924	0.0776209	1.00933	0.0384231	-0.21	0.118899	-0.720333	0.173494
	470	0.791333	0.100201	-0.033	0.100861	-0.292333	0.0825005											470	0.872333	0.0934577	1.01267	0.0465009	-0.137667	0.116432	-0.715	0.17234
	475	0.705	0.0930161	0.041	0.109357	-0.213667	0.0802517											475	0.791667	0.0889513	1.01233	0.0607481	-0.068	0.128981	-0.726333	0.182281
	480	0.628667	0.0911939	0.125333	0.0968573	-0.133333	0.0896902											480	0.723333	0.0996209	0.988	0.0684617	0.005	0.136605	-0.710333	0.168358
	485	0.526667	0.103074	0.219333	0.0931522	-0.049	0.0996945											485	0.65	0.107764	0.968333	0.106463	0.0893333	0.146172	-0.707667	0.170321
	490	0.437667	0.107584	0.294667	0.104644	0.0246667	0.0961267											490	0.555	0.109823	0.937	0.129201	0.149333	0.144189	-0.708667	0.169453
	495	0.337	0.113618	0.378333	0.121327	0.106333	0.0869502											495	0.474333	0.119822	0.892333	0.149112	0.227	0.150639	-0.712	0.174072
	500	0.238333	0.12246	0.442667	0.123557	0.190667	0.0907432											500	0.379	0.120835	0.841333	0.166536	0.288	0.143628	-0.708	0.174129
	505	0.135333	0.126508	0.528667	0.107528	0.269667	0.0975004											505	0.281667	0.118264	0.797333	0.182665	0.367333	0.143029	-0.699667	0.172001
	510	0.0433333	0.120051	0.609	0.121355	0.346667	0.0808723											510	0.187333	0.110437	0.724333	0.189315	0.422	0.135277	-0.696667	0.166902
	515	-0.0626667	0.112447	0.681667	0.109052	0.421333	0.10153											515	0.0956667	0.110654	0.659333	0.205838	0.492333	0.143019	-0.692333	0.167673
	520	-0.159333	0.120766	0.759	0.103764	0.49	0.0877895											520	-0.00133333	0.116642	0.578333	0.204759	0.557667	0.135784	-0.683333	0.165234
	525	-0.249667	0.120289	0.821667	0.101115	0.554667	0.0742316											525	-0.095	0.114595	0.508667	0.224193	0.602667	0.129809	-0.678667	0.16885
	530	-0.339	0.111732	0.889	0.0862786	0.613667	0.0748755											530	-0.177333	0.116899	0.415333	0.218019	0.654333	0.122904	-0.657	0.156605
	535	-0.424333	0.116796	0.945667	0.0965212	0.683333	0.0899463											535	-0.267	0.116052	0.343667	0.237563	0.697333	0.116294	-0.660333	0.157576
	540	-0.502333	0.102051	1.005	0.0578187	0.734	0.0660908											540	-0.348333	0.121743	0.255667	0.232003	0.745667	0.103365	-0.637333	0.151988
	545	-0.575333	0.0990421	1.02	0.068942	0.770667	0.0576223											545	-0.420333	0.104582	0.169667	0.236792	0.777667	0.0918168	-0.632	0.155888
	550	-0.646	0.100255	1.07133	0.0376873	0.82	0.0365103											550	-0.491333	0.103665	0.089	0.234429	0.802667	0.0762911	-0.608667	0.140717
	555	-0.708333	0.0923598	1.111	0.0298664	0.867	0.0468722											555	-0.551667	0.0990168	0.00533333	0.221757	0.84	0.0702922	-0.597333	0.140522
	560	-0.762	0.0787147	1.10233	0.0171561	0.895667	0.0221435											560	-0.606333	0.0970893	-0.0796667	0.214687	0.861667	0.0584323	-0.592667	0.14167
	565	-0.814667	0.0795005	1.09633	0.0046188	0.939667	0.0221435											565	-0.659	0.091	-0.162667	0.213762	0.883	0.0543691	-0.571333	0.137584
	570	-0.849333	0.0603517	1.104	0.0166433	0.955333	0.010504											570	-0.701333	0.0826821	-0.243667	0.206243	0.897667	0.0386307	-0.554333	0.142205
	575	-0.885667	0.0505206	1.08567	0.0408207	0.964	0.00818535											575	-0.748667	0.0856757	-0.307333	0.200151	0.902667	0.052653	-0.531	0.128969
	580	-0.911	0.0363731	1.046	0.0548361	0.981	0.0147309											580	-0.770333	0.0681934	-0.377667	0.195147	0.894667	0.0489524	-0.496333	0.109208
	585	-0.93	0.0282135	1.02967	0.0758441	0.980333	0.0206478											585	-0.79	0.0589661	-0.451667	0.164613	0.891667	0.059911	-0.482	0.109343
	590	-0.935	0.0115326	0.971667	0.0792864	0.99	0.021166											590	-0.809333	0.0548574	-0.504667	0.168506	0.880333	0.0665232	-0.456333	0.100002
	595	-0.928667	0.00862168	0.918333	0.0920072	0.984	0.0334515											595	-0.817	0.0478435	-0.562667	0.147585	0.87	0.0710422	-0.444	0.115209
	600	-0.920667	0.0200333	0.864333	0.110528	0.974333	0.052176											600	-0.817	0.0460326	-0.618	0.133626	0.863	0.0998048	-0.415	0.0998048
	605	-0.899667	0.0362261	0.807	0.11871	0.945667	0.0500033											605	-0.807667	0.0484286	-0.659	0.118495	0.831333	0.111841	-0.392667	0.113782
	610	-0.872	0.0519711	0.749	0.147309	0.947667	0.0565361											610	-0.793333	0.0547205	-0.694	0.0956399	0.806	0.123089	-0.359333	0.0887938
	615	-0.831333	0.0660025	0.656333	0.139644	0.903667	0.0646555											615	-0.768667	0.0587055	-0.733667	0.0851254	0.772667	0.128889	-0.327667	0.0992891
	620	-0.792667	0.0839424	0.588667	0.133687	0.862	0.086											620	-0.740333	0.0790084	-0.758	0.0640234	0.745333	0.130715	-0.296	0.0877439
	625	-0.742333	0.0996812	0.503	0.156125	0.814333	0.0787676											625	-0.699333	0.0966247	-0.782	0.0482804	0.699	0.144648	-0.283667	0.0862632
	630	-0.683333	0.111159	0.425667	0.16978	0.792	0.0915369											630	-0.660333	0.104854	-0.796333	0.0275379	0.651333	0.157081	-0.242	0.0890169
	635	-0.612667	0.128286	0.332333	0.158273	0.741333	0.100082											635	-0.606	0.125144	-0.799333	0.0210792	0.610333	0.158721	-0.197333	0.0806494
	640	-0.543333	0.142634	0.244333	0.16336	0.686333	0.112055											640	-0.551667	0.143674	-0.796667	0.0166233	0.557	0.170713	-0.169	0.082456
	645	-0.469667	0.155053	0.169667	0.156481	0.624333	0.117053											645	-0.491667	0.147432	-0.788667	0.0402036	0.507667	0.185041	-0.136333	0.064941
	650	-0.383	0.16664	0.0906667	0.144777	0.557667	0.1279											650	-0.42	0.152434	-0.785	0.0539259	0.45	0.191031	-0.108333	0.0660782
	655	-0.294333	0.18536	-0.006	0.149292	0.497	0.123705											655	-0.359667	0.175027	-0.768667	0.0740698	0.393667	0.18969	-0.0473333	0.057761
	660	-0.205667	0.193208	-0.0803333	0.153761	0.442333	0.116715											660	-0.281333	0.185619	-0.740333	0.10378	0.331667	0.202609	-0.0266667	0.075182
	665	-0.118333	0.191051	-0.171	0.135897	0.367667	0.135891											665	-0.214333	0.188259	-0.709667	0.117117	0.287	0.203546	0.005	0.0713372
	670	-0.0286667	0.204476	-0.234333	0.133388	0.312333	0.103732											670	-0.139333	0.191745	-0.670333	0.141896	0.220333	0.210101	0.0526667	0.0696156
	675	0.0603333	0.200854	-0.305	0.142158	0.221667	0.119224											675	-0.0553333	0.191808	-0.623	0.163147	0.168667	0.204309	0.0736667	0.0594671
	680	0.151	0.194425	-0.369333	0.135884	0.173	0.117013											680	0.0243333	0.191119	-0.581	0.186212	0.107	0.210948	0.136667	0.0700595
	685	0.245667	0.206413	-0.416667	0.127186	0.0933333	0.133508											685	0.108333	0.19936	-0.525	0.187166	0.039	0.22032	0.165	0.0879318
	690	0.332333	0.186294	-0.503	0.108499	0.036	0.131191											690	0.193	0.196924	-0.474	0.208653	-0.00466667	0.21102	0.182	0.0612209
	695	0.412667	0.191103	-0.554	0.0995339	-0.0323333	0.126437											695	0.274333	0.190327	-0.406667	0.222891	-0.0753333	0.212641	0.225333	0.0837038
	700	0.490667	0.165065	-0.598	0.100802	-0.107667	0.120176											700	0.356667	0.181131	-0.336	0.234566	-0.122667	0.212211	0.267667	0.0772679
	705	0.585	0.167072	-0.651333	0.0840496	-0.171333	0.109436											705	0.427333	0.176732	-0.276	0.248212	-0.178	0.212572	0.308	0.0737496
	710	0.642667	0.140358	-0.691667	0.0583467	-0.229	0.117932											710	0.505333	0.165844	-0.204	0.25849	-0.222333	0.20051	0.348	0.0795676
	715	0.709333	0.132787	-0.721333	0.0771643	-0.286667	0.112224											715	0.572	0.156617	-0.117667	0.255485	-0.274333	0.193304	0.400333	0.0690097
	720	0.782333	0.110074	-0.762333	0.0532009	-0.342667	0.111231											720	0.640667	0.138059	-0.0553333	0.267032	-0.324333	0.201847	0.447	0.0731847
	725	0.829667	0.0873747	-0.792	0.0504777	-0.398333	0.112736											725	0.694333	0.12752	0.0266667	0.263633	-0.362667	0.184825	0.463	0.0799812
	730	0.876	0.0761512	-0.803	0.0495177	-0.457667	0.115626											730	0.740667	0.108891	0.111	0.261436	-0.407333	0.182741	0.517333	0.0678258
	735	0.910333	0.0525389	-0.835333	0.0347755	-0.513333	0.0923815											735	0.804333	0.119538	0.185	0.261436	-0.450667	0.178786	0.533667	0.0895005
	740	0.939667	0.0381881	-0.863	0.006245	-0.552667	0.0929319											740	0.840333	0.101648	0.263333	0.25501	-0.479333	0.168298	0.572667	0.0766964
	745	0.962	0.0230651	-0.857667	0.0325628	-0.615	0.103436											745	0.868333	0.0907818	0.347333	0.249554	-0.512	0.159603	0.617	0.0647148
	750	0.973667	0.0310054	-0.865	0.019	-0.645	0.10224											750	0.894667	0.0889288	0.422333	0.233633	-0.544333	0.151962	0.635667	0.0680612
	755	0.967333	0.0521664	-0.865667	0.0340049	-0.678	0.0819024											755	0.906	0.0772528	0.499667	0.222113	-0.566	0.14238	0.664667	0.0453909
	760	0.965667	0.0713606	-0.848	0.0277308	-0.715	0.074081											760	0.902667	0.0864947	0.562667	0.201083	-0.582667	0.126318	0.708667	0.0567568
	765	0.943	0.0946942	-0.852333	0.0496924	-0.743333	0.0743326											765	0.892	0.0780449	0.631667	0.194294	-0.598667	0.114692	0.744667	0.0461122
	770	0.907333	0.123492	-0.827667	0.0572393	-0.779667	0.0652712											770	0.881	0.102898	0.697667	0.177128	-0.61	0.106663	0.769667	0.0480451
	775	0.867	0.136865	-0.813333	0.0562168	-0.783333	0.0783858											775	0.849333	0.101569	0.749667	0.144956	-0.623	0.0975551	0.802	0.0334215
	780	0.812667	0.151385	-0.801333	0.0678405	-0.813667	0.0587991											780	0.828667	0.126516	0.793	0.130782	-0.631	0.0868504	0.819667	0.0531539
	785	0.749667	0.173854	-0.759	0.0668356	-0.812333	0.0493288											785	0.786	0.14117	0.845333	0.0935539	-0.636333	0.0810946	0.834667	0.0386307
	790	0.686333	0.191443	-0.753667	0.102666	-0.826	0.0337194											790	0.737	0.162194	0.883	0.0891123	-0.634	0.0713583	0.862333	0.0323316
	795	0.609667	0.207933	-0.693	0.100165	-0.818333	0.0375278											795	0.675333	0.155349	0.918	0.0538424	-0.627667	0.076742	0.882	0.0416173
	800	0.535	0.195471	-0.667667	0.114527	-0.825667	0.0218251											800	0.605	0.161456	0.946	0.0173205	-0.617	0.0615549	0.890667	0.0308923
	805	0.455333	0.21351	-0.621	0.115776	-0.819	0.0141774											805	0.527667	0.160238	0.951	0.0043589	-0.612333	0.0827667	0.888667	0.0250267
	810	0.363333	0.227359	-0.584333	0.143514	-0.804	0.0127671											810	0.448	0.169741	0.947333	0.0318957	-0.598	0.0882553	0.913667	0.0247857
	815	0.270333	0.223019	-0.536667	0.132478	-0.782333	0.0240069											815	0.367333	0.178707	0.950667	0.0626605	-0.587667	0.10378	0.927333	0.0529937
	820	0.170333	0.230429	-0.472667	0.158421	-0.764333	0.0445009											820	0.278333	0.189985	0.928333	0.0880587	-0.557	0.116503	0.931	0.0510686
	825	0.0843333	0.232906	-0.404667	0.146548	-0.749	0.0494267											825	0.196	0.183859	0.905333	0.104673	-0.547333	0.116243	0.927	0.028688
	830	-0.0143333	0.236612	-0.329333	0.168506	-0.706	0.062426											830	0.107667	0.183315	0.873667	0.135434	-0.508333	0.140863	0.904	0.0441928
	835	-0.109333	0.225505	-0.262667	0.159638	-0.668	0.0944616											835	0.022	0.185475	0.835	0.157696	-0.488333	0.155001	0.909333	0.0430155
	840	-0.199667	0.227016	-0.215	0.175682	-0.624333	0.105945											840	-0.067	0.183633	0.779667	0.172917	-0.462667	0.16629	0.912	0.0480416
	845	-0.286667	0.211093	-0.126667	0.192563	-0.591	0.117154											845	-0.155333	0.184906	0.724333	0.195664	-0.438667	0.184362	0.914667	0.063705
	850	-0.375667	0.219081	-0.063	0.187008	-0.554333	0.113059											850	-0.234667	0.170189	0.652667	0.223451	-0.406	0.208353	0.903667	0.0799771
	855	-0.452667	0.20205	0.025	0.205117	-0.512667	0.131341											855	-0.305667	0.165567	0.584	0.221881	-0.381333	0.222028	0.901	0.0917878
	860	-0.526333	0.182155	0.0993333	0.167673	-0.460333	0.145782											860	-0.379333	0.158711	0.513	0.243672	-0.344667	0.2315	0.875667	0.0670398
	865	-0.597333	0.170471	0.180333	0.210003	-0.415	0.177845											865	-0.45	0.147503	0.430333	0.248918	-0.307667	0.241525	0.832333	0.0593408
	870	-0.654	0.157645	0.268333	0.201728	-0.352	0.176116											870	-0.517333	0.139747	0.345333	0.249233	-0.267333	0.260012	0.839	0.0838033
	875	-0.712333	0.140593	0.355667	0.201013	-0.319	0.168146											875	-0.581333	0.134645	0.259667	0.256602	-0.232667	0.276451	0.815667	0.100421
	880	-0.747	0.107373	0.423667	0.188057	-0.261667	0.182965											880	-0.625	0.12202	0.174	0.267501	-0.204	0.28381	0.810667	0.120583
	885	-0.793667	0.0933613	0.509333	0.175506	-0.230333	0.196347											885	-0.668	0.105447	0.0883333	0.268962	-0.164	0.296182	0.771667	0.118635
	890	-0.819	0.0831625	0.561667	0.186358	-0.169	0.193652											890	-0.704	0.0950631	0	0.258281	-0.127667	0.301611	0.752	0.092
	895	-0.848	0.0542494	0.643333	0.191626	-0.119667	0.205047											895	-0.736333	0.0834406	-0.083	0.257804	-0.09	0.318492	0.702333	0.0987235
	900	-0.855	0.0306105	0.724	0.150063	-0.0746667	0.202466											900	-0.764667	0.0738941	-0.173	0.253053	-0.052	0.326032	0.669667	0.0750555
	905	-0.864667	0.0191398	0.771	0.146092	-0.0253333	0.193911											905	-0.780667	0.0649025	-0.251667	0.242149	-0.0396667	0.316614	0.617333	0.107226
	910	-0.864667	0.0264071	0.846667	0.123087	0.0173333	0.213851											910	-0.794333	0.0617846	-0.328667	0.23412	0.01	0.337134	0.603667	0.0782134
	915	-0.855	0.0510294	0.908	0.114333	0.0693333	0.200602											915	-0.793667	0.0548847	-0.402	0.231022	0.0346667	0.334911	0.573667	0.126231
	920	-0.843667	0.0610765	0.947	0.0903549	0.108	0.205234											920	-0.800667	0.0773067	-0.476667	0.210719	0.076	0.346553	0.518	0.111014
	925	-0.816333	0.0932166	0.975	0.0623859	0.164667	0.220185											925	-0.792333	0.0794124	-0.536667	0.205838	0.105333	0.343957	0.469667	0.101046
	930	-0.788667	0.117619	0.989333	0.0642599	0.196	0.194764											930	-0.772667	0.0873747	-0.609	0.174244	0.133667	0.351358	0.410667	0.153572
	935	-0.760333	0.139776	1.028	0.0255147	0.239	0.186904											935	-0.755333	0.105529	-0.656333	0.164746	0.172667	0.354122	0.395667	0.0879451
	940	-0.718333	0.155388	1.06133	0.0180093	0.246667	0.169707											940	-0.731667	0.10451	-0.705667	0.146562	0.191333	0.353302	0.36	0.119411
	945	-0.667333	0.183968	1.03233	0.0320052	0.290333	0.192066											945	-0.697	0.126693	-0.743333	0.132266	0.222333	0.34971	0.297333	0.107337
	950	-0.625333	0.176103	1.04733	0.0567215	0.331333	0.201083											950	-0.659667	0.130485	-0.778	0.119	0.266	0.351778	0.265667	0.104386
	955	-0.571	0.197464	1.02667	0.0681567	0.369	0.205161											955	-0.63	0.140993	-0.811667	0.097823	0.290667	0.354861	0.217	0.121347
	960	-0.511667	0.226655	0.986667	0.0981037	0.375	0.155792											960	-0.589667	0.139141	-0.838	0.0754785	0.306	0.34988	0.174	0.10243
	965	-0.457667	0.229287	0.958667	0.0915551	0.394	0.17867											965	-0.538667	0.157672	-0.852667	0.0508953	0.334333	0.347914	0.123	0.109672
	970	-0.403667	0.247577	0.919	0.122425	0.461333	0.193019											970	-0.491667	0.164385	-0.862667	0.0268576	0.365333	0.346312	0.0753333	0.0937354
	975	-0.332333	0.256399	0.876	0.138568	0.453667	0.1405											975	-0.436333	0.169474	-0.869333	0.0133167	0.374667	0.333452	0.0463333	0.104429
	980	-0.268333	0.252116	0.836667	0.167673	0.484333	0.154507											980	-0.387667	0.169777	-0.865333	0.0132035	0.400667	0.338104	0.003	0.0691954
	985	-0.209667	0.258233	0.769	0.178211	0.512667	0.176568											985	-0.332667	0.169013	-0.863667	0.0342685	0.419667	0.325552	-0.031	0.0615386
	990	-0.141333	0.247502	0.693333	0.199242	0.495	0.118191											990	-0.276	0.175137	-0.853	0.0646297	0.461	0.336286	-0.0646667	0.0907432
	995	-0.08	0.256357	0.621	0.206516	0.532	0.138838											995	-0.215	0.174124	-0.843	0.0776724	0.471333	0.314352	-0.110667	0.0708896
	1000	0.000333333	0.252151	0.542	0.202007	0.518	0.135503											1000	-0.146	0.179034	-0.809333	0.0932166	0.486	0.304123	-0.139	0.0814064
	1005	0.065	0.251668	0.478	0.235771	0.547333	0.074628											1005	-0.0966667	0.173166	-0.782	0.112174	0.517667	0.299395	-0.192	0.101474
	1010	0.123667	0.252199	0.395667	0.234718	0.577667	0.0956312											1010	-0.0273333	0.179054	-0.751	0.123988	0.515667	0.288971	-0.217667	0.0782326
	1015	0.191333	0.235256	0.316333	0.232126	0.560667	0.083865											1015	0.0283333	0.173969	-0.717	0.143168	0.527333	0.26809	-0.279333	0.0937514
	1020	0.255667	0.221744	0.233667	0.266583	0.581	0.0667308											1020	0.0976667	0.167441	-0.679333	0.162346	0.536667	0.260354	-0.285667	0.0782901
	1025	0.329667	0.218111	0.135	0.239577	0.599667	0.0747819											1025	0.159	0.169337	-0.634333	0.157805	0.562333	0.243011	-0.331	0.072298
	1030	0.392667	0.213847	0.0426667	0.221771	0.616	0.0674463											1030	0.216667	0.165231	-0.587667	0.168292	0.561667	0.236308	-0.355333	0.0892319
	1035	0.456333	0.193846	-0.0476667	0.252868	0.601333	0.0520032											1035	0.284333	0.162543	-0.542333	0.188245	0.568333	0.212745	-0.392	0.0856096
	1040	0.518	0.176859	-0.112667	0.235725	0.589	0.0743572											1040	0.350667	0.167157	-0.484667	0.195945	0.569333	0.197285	-0.412667	0.0754476
	1045	0.578333	0.175095	-0.201	0.198728	0.638667	0.0427707											1045	0.416667	0.161283	-0.423667	0.204074	0.579667	0.179238	-0.417	0.0710422
	1050	0.634333	0.147555	-0.275333	0.2071	0.631333	0.0447698											1050	0.470333	0.151335	-0.364667	0.210771	0.581667	0.15923	-0.475667	0.0665758
	1055	0.687667	0.147208	-0.345	0.210029	0.637667	0.0542801											1055	0.526667	0.150607	-0.301	0.222279	0.571333	0.164272	-0.494333	0.0821969
	1060	0.728667	0.114422	-0.415333	0.201609	0.623	0.0826136											1060	0.590667	0.154513	-0.236	0.211014	0.581333	0.135212	-0.514667	0.070812
	1065	0.765	0.105773	-0.489	0.164927	0.630333	0.107072											1065	0.638667	0.141507	-0.17	0.22704	0.574333	0.121509	-0.554333	0.0875576
	1070	0.812667	0.101687	-0.539667	0.171238	0.644	0.157572											1070	0.684333	0.129276	-0.103667	0.221134	0.559	0.122049	-0.549667	0.0601193
	1075	0.84	0.0875043	-0.591333	0.156251	0.643	0.16628											1075	0.717667	0.123597	-0.027	0.220837	0.541333	0.10551	-0.558667	0.0672409
	1080	0.859	0.0800187	-0.632	0.15756	0.608333	0.197123											1080	0.757	0.120752	0.0376667	0.220931	0.520333	0.1462	-0.607333	0.0719884
	1085	0.863333	0.0906936	-0.673333	0.153871	0.66	0.200177											1085	0.786333	0.108006	0.119	0.209921	0.507	0.159941	-0.591667	0.049339
	1090	0.874667	0.0872028	-0.728333	0.134589	0.603333	0.213931											1090	0.805	0.101799	0.190333	0.208097	0.494667	0.195577	-0.620333	0.0499032
	1095	0.881667	0.101007	-0.769667	0.104314	0.631667	0.239492											1095	0.811	0.100015	0.273333	0.192625	0.459333	0.23567	-0.643667	0.0551936
	1100	0.864667	0.129558	-0.786333	0.108006	0.602	0.236869											1100	0.817667	0.080699	0.342	0.195425	0.459	0.257971	-0.644667	0.0609289
	1105	0.851667	0.147432	-0.821333	0.0970069	0.564333	0.265106											1105	0.826667	0.0902792	0.422333	0.181431	0.427667	0.271791	-0.662333	0.0585861
	1110	0.836	0.174106	-0.845	0.0782496	0.585	0.300711											1110	0.817	0.103479	0.481	0.184356	0.421	0.304793	-0.673667	0.0673226
	1115	0.793667	0.198973	-0.854667	0.0678258	0.577333	0.324971											1115	0.786667	0.13287	0.568	0.153522	0.364333	0.360453	-0.690667	0.0586544
	1120	0.754667	0.21588	-0.866	0.0425088	0.549	0.337963											1120	0.773333	0.134508	0.645667	0.123622	0.344	0.379957	-0.690333	0.0531068
	1125	0.708667	0.227157	-0.88	0.0305123	0.529333	0.304526											1125	0.730333	0.164852	0.701667	0.113562	0.319	0.412466	-0.694	0.0494874
	1130	0.647667	0.243486	-0.874667	0.0162891	0.498667	0.398191											1130	0.696333	0.171267	0.755667	0.109441	0.29	0.424352	-0.708	0.0549909
	1135	0.596333	0.285132	-0.877	0.0105357	0.451667	0.353132											1135	0.645	0.195226	0.814667	0.0950438	0.248667	0.47	-0.692667	0.0378462
	1140	0.518	0.292631	-0.850333	0.0155027	0.443333	0.39689											1140	0.593	0.205502	0.850667	0.0783986	0.209333	0.487349	-0.705667	0.0533791
	1145	0.455333	0.306882	-0.847667	0.0266333	0.406667	0.404599											1145	0.534	0.22198	0.893333	0.0634376	0.200667	0.503309	-0.699667	0.0390043
	1150	0.364667	0.296124	-0.827	0.0407799	0.385333	0.377206											1150	0.466	0.242357	0.926	0.0478226	0.151667	0.539101	-0.712333	0.0439356
	1155	0.296667	0.314848	-0.813	0.0582838	0.334	0.362148											1155	0.404333	0.243073	0.94	0.0387427	0.132	0.534731	-0.706	0.0540648
	1160	0.210667	0.328153	-0.779	0.0460326	0.283333	0.382539											1160	0.330333	0.255189	0.964333	0.0366924	0.105333	0.543281	-0.684667	0.0462637
	1165	0.126	0.32524	-0.754	0.069347	0.225333	0.447528											1165	0.252333	0.265361	0.970667	0.0530503	0.0603333	0.57269	-0.708333	0.0443772
	1170	0.0393333	0.318153	-0.718667	0.0980833	0.243333	0.370461											1170	0.176	0.274814	0.977333	0.0745408	0.042	0.558962	-0.686	0.0450777
	1175	-0.0363333	0.322455	-0.675333	0.0890917	0.179333	0.415669											1175	0.100667	0.265937	0.955333	0.0752352	-0.00566667	0.576795	-0.689	0.0363731
	1180	-0.116333	0.312182	-0.642	0.117627	0.106333	0.397555											1180	0.0313333	0.262214	0.934	0.101868	-0.054	0.604821	-0.667	0.0323574
	1185	-0.190333	0.290397	-0.615333	0.134645	0.0643333	0.385313											1185	-0.0496667	0.264772	0.897	0.116258	-0.054	0.581341	-0.656	0.0545619
	1190	-0.273667	0.284678	-0.555	0.131571	0.0116667	0.394513											1190	-0.114	0.254157	0.851667	0.116363	-0.0993333	0.575866	-0.635	0.0332866
	1195	-0.336667	0.274294	-0.504667	0.165264	-0.049	0.461282											1195	-0.184	0.250557	0.796667	0.130309	-0.120333	0.569842	-0.616	0.0290517
	1200	-0.403333	0.25108	-0.442333	0.178338	-0.067	0.411056											1200	-0.254	0.241957	0.751	0.157696	-0.165	0.580122	-0.622667	0.0791475
	1205	-0.452667	0.218601	-0.391667	0.164446	-0.172	0.375025											1205	-0.319667	0.226895	0.675	0.15866	-0.189	0.561962	-0.618667	0.0642677
	1210	-0.515333	0.202003	-0.332333	0.190463	-0.19	0.353955											1210	-0.373667	0.215945	0.609	0.160234	-0.203	0.561821	-0.588333	0.0673968
	1215	-0.574667	0.186014	-0.269	0.216543	-0.267	0.377064											1215	-0.432	0.204032	0.539667	0.171033	-0.263667	0.560375	-0.56	0.0415812
	1220	-0.615667	0.149072	-0.203	0.229678	-0.289667	0.305245											1220	-0.485	0.181865	0.460667	0.177114	-0.277333	0.529549	-0.542333	0.0627402
	1225	-0.655667	0.138237	-0.131	0.232781	-0.364333	0.335112											1225	-0.529667	0.166031	0.381	0.18124	-0.317667	0.531442	-0.535667	0.0564122
	1230	-0.687333	0.109144	-0.0683333	0.251778	-0.409667	0.319581											1230	-0.585	0.161009	0.279	0.168511	-0.321667	0.508372	-0.531	0.0556507
	1235	-0.715333	0.0957305	-0.007	0.253923	-0.457667	0.249781											1235	-0.618667	0.157087	0.206333	0.183429	-0.352333	0.48892	-0.490667	0.0877629
	1240	-0.738	0.0686076	0.079	0.273501	-0.504333	0.302014											1240	-0.654	0.137477	0.121667	0.178836	-0.363	0.458758	-0.477333	0.0875576
	1245	-0.749	0.0520481	0.140333	0.279027	-0.568333	0.253263											1245	-0.672667	0.120268	0.034	0.171035	-0.396333	0.450584	-0.459333	0.0854537
	1250	-0.767667	0.0167432	0.216333	0.264646	-0.577333	0.295368											1250	-0.695333	0.100759	-0.0496667	0.173096	-0.398333	0.414994	-0.446333	0.0922298
	1255	-0.781333	0.0228983	0.287667	0.299089	-0.616333	0.241943											1255	-0.719667	0.0831645	-0.134	0.161778	-0.415333	0.394224	-0.411667	0.117509
	1260	-0.771	0.0453982	0.374333	0.269248	-0.646667	0.230741											1260	-0.728333	0.0760022	-0.212333	0.151342	-0.453	0.403595	-0.389	0.0947787
	1265	-0.777	0.0657951	0.431667	0.282376	-0.656667	0.225145											1265	-0.739667	0.0741912	-0.279667	0.142739	-0.469	0.363014	-0.336333	0.0664254
	1270	-0.771667	0.0785005	0.5	0.282469	-0.685667	0.153644											1270	-0.734667	0.056359	-0.363333	0.131914	-0.458667	0.335345	-0.317667	0.108896
	1275	-0.758	0.101297	0.565667	0.280917	-0.690333	0.113852											1275	-0.738667	0.0610928	-0.422333	0.127555	-0.475667	0.325254	-0.31	0.0835943
	1280	-0.744	0.112263	0.619	0.272446	-0.711333	0.137122											1280	-0.733	0.0598582	-0.479333	0.119069	-0.497667	0.314153	-0.274	0.0985343
	1285	-0.729	0.125861	0.67	0.280343	-0.718667	0.060086											1285	-0.728333	0.0620108	-0.545667	0.106256	-0.502667	0.286308	-0.234	0.109234
	1290	-0.718	0.140439	0.741	0.268022	-0.709667	0.105097											1290	-0.715	0.0770909	-0.593333	0.0872372	-0.508667	0.255852	-0.214333	0.101155
	1295	-0.684333	0.158273	0.777667	0.235891	-0.713667	0.0160104											1295	-0.687	0.093723	-0.648333	0.0816844	-0.483667	0.21274	-0.183667	0.0897794
	1300	-0.658667	0.181913	0.832333	0.206171	-0.691667	0.0539846											1300	-0.673667	0.106927	-0.682667	0.0696372	-0.507667	0.209765	-0.189	0.116413
	1305	-0.635667	0.179804	0.851	0.202	-0.716667	0.0445459											1305	-0.657667	0.109098	-0.720333	0.0642988	-0.487667	0.176571	-0.13	0.128129
	1310	-0.587333	0.189495	0.886333	0.165965	-0.684333	0.0819288											1310	-0.611333	0.151952	-0.753333	0.0480035	-0.504	0.153795	-0.113667	0.122737
	1315	-0.565667	0.184641	0.935333	0.137588	-0.631333	0.117738											1315	-0.594	0.15601	-0.776667	0.0338575	-0.512333	0.115846	-0.0816667	0.0934684
	1320	-0.533667	0.216093	0.930667	0.124821	-0.669667	0.127159											1320	-0.550667	0.179901	-0.807333	0.033546	-0.489333	0.0996009	-0.0733333	0.125548
	1325	-0.482	0.226537	0.938333	0.0724523	-0.600333	0.125484											1325	-0.521667	0.194978	-0.820333	0.0207926	-0.483667	0.0980527	-0.031	0.133989
	1330	-0.443667	0.2325	0.947	0.0935307	-0.599333	0.149888											1330	-0.464667	0.215514	-0.826333	0.0220076	-0.495667	0.040501	0.013	0.0888819
	1335	-0.395	0.243099	0.941667	0.038553	-0.555	0.219233											1335	-0.432667	0.229827	-0.822333	0.0358515	-0.462	0.0285832	0.0473333	0.110564
	1340	-0.339	0.234514	0.91	0.0305123	-0.569667	0.206904											1340	-0.382	0.250286	-0.841	0.0360555	-0.463	0.0851587	0.058	0.169142
	1345	-0.284333	0.250001	0.906	0.0209523	-0.564667	0.146374											1345	-0.338667	0.26202	-0.833667	0.0320052	-0.443667	0.0891871	0.079	0.155897
	1350	-0.233	0.259536	0.865	0.0542863	-0.464667	0.167933											1350	-0.271	0.287512	-0.824	0.043	-0.445	0.0931826	0.1	0.119516
	1355	-0.176	0.248574	0.847	0.0692892	-0.411333	0.202082											1355	-0.218	0.298443	-0.809667	0.0451811	-0.429667	0.118158	0.118	0.119662
	1360	-0.128	0.249183	0.804	0.0985343	-0.421	0.203204											1360	-0.132333	0.324442	-0.791333	0.0452364	-0.421	0.143252	0.191333	0.152225
	1365	-0.0443333	0.258987	0.748667	0.1135	-0.401667	0.188431											1365	-0.0736667	0.341064	-0.769667	0.0559404	-0.387667	0.152106	0.201333	0.140037
	1370	0.0126667	0.276298	0.675	0.113649	-0.319667	0.213505											1370	-0.00866667	0.349607	-0.745	0.0628649	-0.377	0.193517	0.211	0.139989
	1375	0.0806667	0.27473	0.615	0.166712	-0.266	0.296182											1375	0.06	0.365333	-0.716	0.0659394	-0.368	0.215738	0.259333	0.138857
	1380	0.129	0.275069	0.549333	0.171727	-0.291333	0.195684											1380	0.136	0.369363	-0.673667	0.0679877	-0.329	0.240325	0.266667	0.150324
	1385	0.2	0.266895	0.476333	0.183568	-0.197	0.252214											1385	0.201667	0.377415	-0.634	0.0702353	-0.314	0.258269	0.287	0.118292
	1390	0.279333	0.257045	0.376333	0.183124	-0.177667	0.246557											1390	0.281667	0.379858	-0.594333	0.0803638	-0.314333	0.268355	0.315667	0.118247
	1395	0.326667	0.244418	0.332333	0.202372	-0.149667	0.25738											1395	0.337333	0.359563	-0.545667	0.0801582	-0.295667	0.290107	0.327667	0.134705
	1400	0.398667	0.20874	0.237	0.197487	-0.137	0.231093											1400	0.43	0.361813	-0.499333	0.0880076	-0.254667	0.335622	0.358333	0.125703
	1405	0.465333	0.226858	0.147333	0.212557	-0.00833333	0.338565											1405	0.491667	0.353644	-0.43	0.0880852	-0.234333	0.336097	0.412667	0.118955
	1410	0.521333	0.202747	0.0783333	0.217735	-0.022	0.246372											1410	0.583667	0.353142	-0.374	0.0949316	-0.210333	0.383002	0.402333	0.139174
	1415	0.548	0.161781	0.00233333	0.208039	0.016	0.266006											1415	0.646333	0.336295	-0.300333	0.0969141	-0.195333	0.389505	0.421333	0.145225
	1420	0.616333	0.174334	-0.0866667	0.206524	0.0763333	0.25568											1420	0.708	0.316242	-0.235333	0.0996209	-0.151333	0.428619	0.472333	0.135268
	1425	0.644333	0.117649	-0.175333	0.214524	0.0363333	0.211155											1425	0.769	0.285809	-0.171	0.111122	-0.161333	0.457865	0.476333	0.109295
	1430	0.674333	0.0785005	-0.259667	0.175825	0.0673333	0.180489											1430	0.797667	0.246011	-0.0893333	0.113918	-0.106333	0.44659	0.487667	0.135072
	1435	0.667	0.059925	-0.341	0.147625	0.134333	0.31373											1435	0.843	0.203177	-0.00466667	0.119425	-0.0773333	0.501658	0.509333	0.102919
	1440	0.683	0.0452106	-0.395667	0.163369	0.141333	0.283666											1440	0.889	0.177542	0.0796667	0.112811	-0.0576667	0.512363	0.544333	0.10416
	1445	0.723333	0.0280951	-0.478333	0.145741	0.181333	0.306666											1445	0.922667	0.141224	0.156	0.118495	-0.03	0.53835	0.552333	0.085002
	1450	0.701	0.0925041	-0.540667	0.118795	0.23	0.241634											1450	0.946667	0.108703	0.259	0.116013	0.00633333	0.541786	0.590667	0.0828875
	1455	0.678667	0.143117	-0.61	0.108347	0.176333	0.307053											1455	0.959	0.0882213	0.327667	0.11692	0.0366667	0.585684	0.600333	0.0973773
	1460	0.649333	0.177506	-0.688333	0.0823428	0.237667	0.319326											1460	0.963667	0.0965522	0.423333	0.11845	0.056	0.598228	0.635	0.138112
	1465	0.614333	0.214957	-0.732333	0.0740023	0.185	0.349794											1465	0.953	0.124	0.508667	0.116414	0.101	0.615215	0.599667	0.119123
	1470	0.554667	0.272839	-0.783333	0.0357957	0.157333	0.395816											1470	0.933333	0.183154	0.583667	0.10826	0.115	0.614527	0.667667	0.0958141
	1475	0.499667	0.327819	-0.833333	0.01823	0.253333	0.430002											1475	0.909667	0.22327	0.669667	0.0947963	0.133667	0.647281	0.643333	0.126342
	1480	0.439	0.389254	-0.885333	0.0183394	0.199333	0.430358											1480	0.886	0.265774	0.741	0.0899555	0.172333	0.67366	0.707667	0.110753
	1485	0.360333	0.428759	-0.923333	0.0361432	0.156	0.453074											1485	0.854667	0.310189	0.809	0.0937443	0.187333	0.653025	0.656333	0.0915769
	1490	0.276667	0.454082	-0.971667	0.0645006	0.191333	0.595989											1490	0.807	0.350702	0.877	0.0798686	0.222	0.678129	0.748	0.102504
	1495	0.176	0.499275	-0.993667	0.0740023	0.176	0.68884											1495	0.770667	0.394686	0.941667	0.0578302	0.263667	0.664257	0.72	0.0953572
	1500	0.0883333	0.541029	-1.01833	0.121541	0.119	0.904658											1500	0.694333	0.436845	0.972667	0.0598693	0.265667	0.655502	0.729667	0.0734325
																		1505	0.634667	0.438511	1.00633	0.0516366	0.278	0.674527	0.723	0.133563
																		1510	0.579333	0.463297	1.04467	0.0276104	0.300667	0.653888	0.757333	0.105078
																		1515	0.490333	0.495974	1.05533	0.0255016	0.297667	0.669522	0.731	0.0660908
																		1520	0.429	0.509618	1.064	0.0288271	0.317667	0.6524	0.727667	0.114718
																		1525	0.350333	0.514024	1.06567	0.0176163	0.34	0.634414	0.773667	0.13506
																		1530	0.285333	0.535832	1.054	0.0147986	0.376667	0.651606	0.788	0.0907028
																		1535	0.194	0.543076	1.03533	0.0326241	0.39	0.623736	0.747333	0.0530031
																		1540	0.128333	0.532969	1.004	0.0330454	0.384333	0.604537	0.72	0.0653835
																		1545	0.053	0.518717	0.962667	0.0531633	0.394	0.575072	0.740667	0.0489115
																		1550	-0.0223333	0.516396	0.914	0.0546717	0.393	0.575172	0.737667	0.0575702
																		1555	-0.0886667	0.506915	0.856667	0.0520032	0.439333	0.595829	0.755333	0.0982056
																		1560	-0.178667	0.489009	0.801667	0.0572043	0.401	0.533925	0.772333	0.144448
																		1565	-0.245	0.48005	0.737	0.0576541	0.422667	0.518128	0.732667	0.130539
																		1570	-0.302667	0.455548	0.658667	0.0692844	0.419333	0.525995	0.689	0.0912634
																		1575	-0.375667	0.43056	0.583667	0.0710023	0.429667	0.524147	0.699333	0.134649
																		1580	-0.435667	0.423662	0.489333	0.0743797	0.422667	0.491732	0.703667	0.137409
																		1585	-0.471333	0.378743	0.415	0.0730205	0.435333	0.511905	0.624333	0.153887
																		1590	-0.544667	0.368996	0.332	0.0674463	0.418	0.458183	0.7	0.108573
																		1595	-0.578	0.330413	0.244	0.0684178	0.384667	0.45231	0.666333	0.117649
																		1600	-0.625333	0.30179	0.143667	0.0611746	0.403667	0.468504	0.672333	0.184831
																		1605	-0.667667	0.278216	0.06	0.05469	0.383667	0.467207	0.618	0.0945727
																		1610	-0.679	0.236837	-0.0226667	0.0486861	0.383	0.47564	0.628667	0.142956
																		1615	-0.711333	0.208714	-0.1	0.0515655	0.348667	0.418792	0.607333	0.100481
																		1620	-0.729	0.183355	-0.179667	0.0540031	0.353667	0.48315	0.57	0.107513
																		1625	-0.741	0.14989	-0.260333	0.0371124	0.36	0.567432	0.545333	0.123824
																		1630	-0.757667	0.125858	-0.344333	0.0309892	0.362667	0.566534	0.480667	0.195541
																		1635	-0.756667	0.0996511	-0.407333	0.0406981	0.299	0.500477	0.498333	0.198056
																		1640	-0.764667	0.0777775	-0.477	0.0295466	0.272333	0.47974	0.414667	0.0870019
																		1645	-0.750333	0.0836441	-0.535667	0.0215716	0.253333	0.530852	0.429667	0.0851136
																		1650	-0.741333	0.114605	-0.601	0.0158745	0.251667	0.530146	0.426667	0.151196
																		1655	-0.714667	0.137486	-0.653333	0.0155027	0.238	0.561217	0.391333	0.168871
																		1660	-0.704	0.169266	-0.695667	0.0197315	0.225667	0.545015	0.363667	0.154759
																		1665	-0.676333	0.223737	-0.747	0.019975	0.188	0.572004	0.320667	0.147527
																		1670	-0.646667	0.24559	-0.773	0.0180831	0.197333	0.609082	0.329333	0.195185
																		1675	-0.594667	0.310009	-0.82	0.02498	0.189	0.630857	0.280333	0.180359
																		1680	-0.577333	0.334533	-0.847667	0.0328836	0.162333	0.601895	0.270333	0.234845
																		1685	-0.521667	0.375849	-0.867	0.0305123	0.155	0.607723	0.254667	0.146548
																		1690	-0.470333	0.418818	-0.888	0.0251595	0.158	0.636307	0.198667	0.202055
																		1695	-0.412333	0.465569	-0.905	0.0251197	0.106333	0.604504	0.187	0.143262
																		1700	-0.352667	0.508557	-0.91	0.0202978	0.122	0.676464	0.179667	0.1875
																		1705	-0.284333	0.549598	-0.911333	0.0283078	0.117	0.684154	0.120333	0.180156
																		1710	-0.222667	0.589712	-0.912	0.0222711	0.0903333	0.698436	0.129667	0.16129
																		1715	-0.171333	0.613722	-0.9	0.0208806	0.085	0.748377	0.111333	0.167016
																		1720	-0.104	0.658033	-0.897667	0.0320832	0.0636667	0.7225	0.0606667	0.254954
																		1725	-0.0326667	0.673398	-0.874333	0.032532	0.0546667	0.730299	-0.000666667	0.241117
																		1730	0.0233333	0.699208	-0.850667	0.0291947	0.0136667	0.719406	0.0246667	0.179528
																		1735	0.108	0.713564	-0.822333	0.0280238	0.0156667	0.720758	-0.0423333	0.221597
																		1740	0.149333	0.705034	-0.788667	0.0327465	0.017	0.714173	-0.0486667	0.222767
																		1745	0.216	0.716071	-0.747333	0.0220076	-0.0256667	0.750936	-0.0796667	0.180935
																		1750	0.288333	0.7194	-0.704333	0.029023	-0.0173333	0.736872	-0.095	0.216197
																		1755	0.340333	0.707959	-0.662	0.0311769	-0.0726667	0.756254	-0.156333	0.184419
																		1760	0.395333	0.694444	-0.596667	0.0355715	-0.00766667	0.73594	-0.140333	0.177455
																		1765	0.443	0.661859	-0.536667	0.0348473	-0.0763333	0.743866	-0.155	0.176264
																		1770	0.491	0.638615	-0.466667	0.036074	-0.073	0.763138	-0.234667	0.240055
																		1775	0.529333	0.603006	-0.406333	0.0474271	-0.0503333	0.733035	-0.202	0.197942
																		1780	0.584	0.578975	-0.330333	0.0402161	-0.0603333	0.74155	-0.282333	0.245068
																		1785	0.611333	0.544658	-0.253667	0.0496924	-0.101333	0.699271	-0.268667	0.22413
																		1790	0.654667	0.502818	-0.167	0.0487545	-0.074	0.698526	-0.200667	0.149474
																		1795	0.650667	0.433362	-0.0906667	0.0461988	-0.110667	0.68995	-0.290667	0.239268
																		1800	0.691667	0.412927	0.006	0.0393573	-0.0816667	0.651462	-0.332667	0.212919
																		1805	0.705667	0.340653	0.0736667	0.0352751	-0.121	0.670933	-0.409333	0.241281
																		1810	0.716667	0.306438	0.16	0.0419404	-0.154	0.655706	-0.397333	0.209104
																		1815	0.726333	0.268318	0.26	0.047571	-0.152	0.616334	-0.39	0.195701
																		1820	0.708333	0.205325	0.343667	0.0428525	-0.136333	0.601502	-0.419	0.200327
																		1825	0.706667	0.183538	0.410333	0.0472264	-0.179333	0.602586	-0.429667	0.203397
																		1830	0.695667	0.200734	0.498333	0.0336056	-0.141	0.550488	-0.430667	0.209156
																		1835	0.684667	0.187618	0.579333	0.0446019	-0.154333	0.573373	-0.429	0.178603
																		1840	0.655667	0.191458	0.632	0.0404475	-0.174	0.544805	-0.427333	0.128811
																		1845	0.641	0.244485	0.697667	0.047606	-0.133	0.463857	-0.48	0.157102
																		1850	0.61	0.278948	0.749333	0.0522717	-0.113667	0.446784	-0.496333	0.127033
																		1855	0.564667	0.315234	0.794	0.0491223	-0.13	0.397702	-0.462	0.131943
																		1860	0.521	0.364408	0.821333	0.0523195	-0.0843333	0.347657	-0.503333	0.146206
																		1865	0.471667	0.389237	0.852333	0.0489524	-0.104667	0.310429	-0.527333	0.150154
																		1870	0.435667	0.421673	0.873	0.0575847	-0.121667	0.285192	-0.481333	0.0782326
																		1875	0.369333	0.44929	0.876	0.0701498	-0.161667	0.3135	-0.472333	0.0656074
																		1880	0.328667	0.464251	0.866333	0.0619785	-0.146	0.279587	-0.477667	0.120384
																		1885	0.287	0.479726	0.872	0.0711407	-0.121667	0.312705	-0.552	0.142871
																		1890	0.210667	0.495	0.841667	0.0646555	-0.174333	0.328375	-0.560667	0.0679877
																		1895	0.159333	0.487575	0.798333	0.0646632	-0.187667	0.36279	-0.574	0.0738986
																		1900	0.093	0.504215	0.771667	0.0601193	-0.184333	0.360651	-0.546	0.0797559
																		1905	0.043	0.490493	0.711333	0.0568888	-0.180333	0.429544	-0.520333	0.0545374
																		1910	-0.0216667	0.474883	0.652667	0.0604511	-0.179667	0.438035	-0.546	0.0315753
																		1915	-0.0886667	0.470405	0.587333	0.0546839	-0.21	0.487203	-0.565	0.0485386
																		1920	-0.153667	0.458701	0.521	0.0355949	-0.190333	0.50319	-0.633	0.0879318
																		1925	-0.207333	0.43253	0.447	0.0357631	-0.199	0.589194	-0.566333	0.174947
																		1930	-0.266333	0.40753	0.372	0.0403361	-0.231	0.593834	-0.591333	0.0818556
																		1935	-0.326333	0.39139	0.291	0.0310483	-0.216	0.699613	-0.554333	0.165591
																		1940	-0.387333	0.352066	0.200667	0.0288675	-0.234	0.751387	-0.571667	0.135183
																		1945	-0.433667	0.321873	0.112	0.0155885	-0.224667	0.75295	-0.563	0.198744
																		1950	-0.471667	0.283218	0.017	0.00360555	-0.222333	0.834676	-0.678333	0.171004
																		1955	-0.512	0.236468	-0.0683333	0.0100167	-0.254333	0.852869	-0.638	0.183992
																		1960	-0.560333	0.231435	-0.163333	0.0080829	-0.252	0.899824	-0.716667	0.150314
																		1965	-0.604	0.19961	-0.249667	0.0185023	-0.275	0.980675	-0.692667	0.184188
																		1970	-0.645333	0.201376	-0.346333	0.0226789	-0.242667	1.01053	-0.740667	0.250444
																		1975	-0.668333	0.209421	-0.441333	0.0318957	-0.275	1.02917	-0.694	0.311487
																		1980	-0.695333	0.238588	-0.530333	0.0336056	-0.302667	1.08985	-0.728333	0.320172
																		1985	-0.723	0.258714	-0.605667	0.0296704	-0.333667	1.11473	-0.773333	0.296126
																		1990	-0.726333	0.31875	-0.694667	0.0645161	-0.336333	1.15932	-0.819333	0.287293
																		1995	-0.752	0.359266	-0.771333	0.0562968	-0.373	1.20885	-0.746333	0.404872
																		2000	-0.763333	0.435427	-0.839333	0.0465009	-0.382333	1.24565	-0.777	0.415652
[truncated: 20 more columns]

## Sheet: Fig6
a		mouse 37°C (control)		mouse 30°C			b		exp1	exp2	exp3	average	sd		c		mouse 37°C (control)		mouse 30°C			d		exp1	exp2	exp3	average	sd		f		mouse 37°C (control)		mouse 30°C			g		exp1	exp2	exp3	average	sd
	time	av	sd	av	sd			mouse 37°C (control)	156.281	150.251	150.251	152.261	3.48142			time	av	sd	av	sd			mouse 37°C (control)	19.68	20.7	20.72	20.3667	0.594755			time	av	sd	av	sd			mouse 37°C (control)	15.3197	17.2743	16.1529	16.249	0.980852
	0	-0.318667	0.258929	-0.354	0.451399			mouse 30°C	331.658	325.628	332.663	329.983	3.80487			0	1	0	1	0			mouse 30°C	42.8575	40.6501	38.1595	40.5557	2.35045			0	-1.14978e-05	3.16107e-05	-2.80228e-06	4.54251e-05			mouse 30°C	32.0042	32.4577	32.5089	32.3236	0.277803
	5	-0.346667	0.189927	-0.681333	0.129651			human	324.415	330.435	319.398	324.749	5.52609			5	1.09244	0.0101027	1.11182	0.01066											2	-8.11316e-06	7.09184e-05	1.43704e-05	7.77835e-05
	10	-0.860667	0.0696156	-0.871	0.0194679											10	1.04188	0.0165246	1.17782	0.0175711		e		exp1	exp2	exp3	average	sd			4	3.59214e-05	4.75571e-05	1.5984e-05	5.55953e-05
	15	-0.961333	0.0249065	-0.944333	0.0637207											15	0.987985	0.0102244	1.21447	0.0238048			mouse 37°C (control)	10	8	10	9.33333	1.1547			6	5.78073e-05	4.79353e-05	1.06113e-05	5.77127e-05
	20	-0.918667	0.0222336	-1.09067	0.048346											20	0.94542	0.0110464	1.20878	0.0274609			mouse 30°C	34	34	36	34.6667	1.1547			8	0.000293485	4.30519e-05	-4.29716e-05	2.49422e-05
	25	-0.847667	0.0225462	-1.06067	0.0579511											25	0.899817	0.0133117	1.19707	0.0273595											10	0.0011567	0.000171976	3.44631e-06	2.00707e-05
	30	-0.755667	0.0397157	-1.02767	0.0469184											30	0.842	0.0152857	1.19047	0.0295115											12	0.00324131	0.000542071	-1.78151e-05	6.09107e-05
	35	-0.622667	0.0662596	-0.991667	0.0365559											35	0.772791	0.0156052	1.18186	0.032337											14	0.00719486	0.00111001	1.95073e-05	1.60274e-05
	40	-0.447333	0.0917406	-0.957	0.0355106											40	0.696334	0.0171038	1.16919	0.0361637											16	0.0133777	0.00174738	0.000143148	6.55598e-05
	45	-0.241667	0.109418	-0.916	0.0366606											45	0.615676	0.0178584	1.15048	0.0393735											18	0.022488	0.00279652	0.000278272	4.42126e-05
	50	-0.0223333	0.121006	-0.874667	0.0411866											50	0.537084	0.0185155	1.1255	0.0429154											20	0.0348701	0.004035	0.000602657	5.27547e-05
	55	0.197667	0.126271	-0.826	0.0455741											55	0.46248	0.0182656	1.09484	0.0449016											22	0.0503938	0.00572328	0.001189	6.87704e-05
	60	0.405	0.123305	-0.767	0.0498698											60	0.394968	0.0179624	1.05997	0.0467854											24	0.0694331	0.00716777	0.00207163	5.26282e-05
	65	0.593	0.106775	-0.692333	0.0555908											65	0.33431	0.0169202	1.02003	0.0472105											26	0.091487	0.0091408	0.00339948	0.000123302
	70	0.753333	0.0919474	-0.608667	0.0665307											70	0.281801	0.0160085	0.977112	0.0481511											28	0.116914	0.0107375	0.0051121	0.000107973
	75	0.884	0.0726911	-0.517333	0.0756924											75	0.236503	0.0144212	0.93212	0.0487828											30	0.145789	0.0124815	0.00740003	0.000136913
	80	0.972	0.0460326	-0.418667	0.0847191											80	0.198481	0.0129694	0.884563	0.0491958											32	0.176784	0.0139704	0.010264	0.000186894
	85	1.02	0.0251197	-0.320333	0.0950491											85	0.166107	0.0117799	0.836055	0.0498042											34	0.211168	0.015165	0.0137306	0.000301457
	90	1.02867	0.0245832	-0.219333	0.107969											90	0.139083	0.0103333	0.787141	0.049524											36	0.246812	0.016341	0.0178298	0.000452965
	95	1.00033	0.0481283	-0.113667	0.116723											95	0.116466	0.00917139	0.737589	0.04992											38	0.284441	0.0171665	0.0225349	0.000647314
	100	0.937	0.0748064	-0.0153333	0.1195											100	0.0978485	0.00798933	0.688878	0.0492479											40	0.323943	0.0185764	0.0281264	0.000773536
	105	0.842	0.100539	0.0856667	0.12562											105	0.0828201	0.00708156	0.642341	0.0490506											42	0.363307	0.018761	0.0342396	0.000913077
	110	0.719333	0.121129	0.186333	0.122075											110	0.0703623	0.00624106	0.596439	0.0473055											44	0.403618	0.0197489	0.0412167	0.00118506
	115	0.578	0.137772	0.277	0.122389											115	0.0602678	0.00553264	0.552815	0.0467272											46	0.444706	0.0203164	0.0487229	0.00140834
	120	0.422	0.149228	0.366	0.121244											120	0.0520566	0.00493739	0.511607	0.0450964											48	0.485288	0.020063	0.0571847	0.00156346
	125	0.256333	0.157074	0.454	0.110964											125	0.0452633	0.00431606	0.472968	0.0439506											50	0.524904	0.0208004	0.0660986	0.00193761
	130	0.0816667	0.16372	0.530667	0.104309											130	0.0398096	0.00388084	0.436068	0.0423628											52	0.563569	0.0205047	0.0755339	0.00234097
	135	-0.0886667	0.159224	0.604	0.0981988											135	0.0354955	0.00352005	0.401435	0.0405257											54	0.601759	0.0204673	0.0858532	0.00265695
	140	-0.255	0.149332	0.669667	0.0858506											140	0.0319511	0.00314771	0.369263	0.0390822											56	0.637577	0.0201006	0.096763	0.00296239
	145	-0.409	0.135879	0.731333	0.0707766											145	0.0293152	0.00295021	0.33909	0.0370662											58	0.6722	0.0206673	0.108297	0.00346337
	150	-0.545667	0.119274	0.782	0.0567186											150	0.0268896	0.00271246	0.311097	0.0354557											60	0.705339	0.0194584	0.120558	0.00385509
	155	-0.661333	0.0991228	0.824667	0.0408575											155	0.0249011	0.00246181	0.285323	0.0334145											62	0.736627	0.01946	0.133177	0.00417727
	160	-0.744	0.0682349	0.858	0.0285832											160	0.0234735	0.0023738	0.261614	0.0318102											64	0.76672	0.0187292	0.14628	0.00475237
	165	-0.796	0.0363731	0.889667	0.0120968											165	0.0222323	0.00215326	0.239811	0.0300511											66	0.795137	0.0186966	0.159863	0.00520175
	170	-0.814333	0.00665833	0.913	0.0117898											170	0.0210578	0.00208772	0.219788	0.0283067											68	0.821498	0.0169051	0.174137	0.00559958
	175	-0.789	0.0381182	0.927	0.0233024											175	0.0202142	0.00204373	0.201017	0.026245											70	0.845529	0.016532	0.188712	0.00618798
	180	-0.727	0.0711266	0.939333	0.0362951											180	0.0193439	0.00181794	0.184268	0.0248306											72	0.868696	0.0164402	0.204005	0.00658599
	185	-0.626	0.105418	0.941	0.0514684											185	0.0187847	0.00183312	0.168748	0.0231495											74	0.891146	0.0166463	0.219145	0.00734034
	190	-0.495667	0.132719	0.931	0.0568243											190	0.0182886	0.00193592	0.154518	0.0213688											76	0.911068	0.0148087	0.235208	0.00788564
	195	-0.338	0.152679	0.922	0.074505											195	0.0179694	0.00170921	0.141465	0.0201135											78	0.929522	0.0154577	0.251246	0.00832337
	200	-0.171	0.164721	0.907333	0.0829839											200	0.0176199	0.00177404	0.129651	0.0185803											80	0.945256	0.0143094	0.267873	0.00883705
	205	0.00666667	0.169654	0.878	0.0914112											205	0.0173195	0.00192478	0.118849	0.0175049											82	0.963309	0.0147048	0.284396	0.00954447
	210	0.177	0.161975	0.852333	0.103751											210	0.016942	0.002014	0.108977	0.0163705											84	0.977547	0.0126497	0.301733	0.00993941
	215	0.339333	0.150154	0.82	0.109083											215	0.0166331	0.001781	0.100032	0.0153272											86	0.991437	0.0121097	0.318737	0.0107237
	220	0.48	0.129047	0.783667	0.121261											220	0.0164601	0.00176367	0.0919398	0.0145133											88	1.00455	0.0109358	0.336182	0.0111609
	225	0.593	0.102781	0.741	0.123438											225	0.0161559	0.00192131	0.0846058	0.0137011											90	1.01461	0.0108504	0.353504	0.0118234
	230	0.674333	0.070088	0.693333	0.134244											230	0.0159928	0.00187058	0.0780397	0.0130926											92			0.371322	0.0124023
	235	0.72	0.0379868	0.647	0.137175											235	0.0158346	0.00182611	0.0719483	0.0122155											94			0.389163	0.0127275
	240	0.724333	0.0011547	0.595333	0.140344											240	0.0155114	0.00188378	0.0664729	0.0114616											96			0.407012	0.0131923
	245	0.697	0.0353412	0.537333	0.147001											245	0.0153863	0.00182996	0.0616417	0.0110695											98			0.424831	0.013627
	250	0.637	0.0651844	0.484333	0.142507											250	0.0153041	0.00187758	0.0573774	0.0106496											100			0.44257	0.0143287
	255	0.541	0.0971236	0.424	0.147041																										102			0.460614	0.014317
	260	0.421333	0.11767	0.358667	0.147222																										104			0.478388	0.0148638
	265	0.274	0.141361	0.307333	0.151054																										106			0.495757	0.0155596
	270	0.109667	0.152893	0.240667	0.14478																										108			0.513282	0.0157681
	275	-0.0593333	0.160531	0.177	0.143147																										110			0.530678	0.0161338
	280	-0.235667	0.161735	0.113667	0.14665																										112			0.548022	0.0165105
	285	-0.406333	0.155336	0.0533333	0.140532																										114			0.564954	0.0169961
	290	-0.565	0.14638	-0.011	0.140616																										116			0.581824	0.0167119
	295	-0.7	0.122992	-0.0716667	0.136111																										118			0.598022	0.0175193
	300	-0.814333	0.0990168	-0.138667	0.134229																										120			0.614443	0.0177949
	305	-0.889	0.059925	-0.202667	0.131074																										122			0.630849	0.0175026
	310	-0.927333	0.0170098	-0.263333	0.124227																										124			0.646258	0.0178008
	315	-0.920667	0.0299388	-0.322333	0.115001																										126			0.66225	0.0174252
	320	-0.862667	0.0767746	-0.384	0.118672																										128			0.67679	0.0180383
	325	-0.766333	0.118374	-0.433667	0.105197																										130			0.691734	0.0177155
	330	-0.630333	0.159926	-0.487333	0.101746																										132			0.706142	0.0178094
	335	-0.452333	0.195449	-0.539333	0.0998465																										134			0.720541	0.0176233
	340	-0.251	0.223444	-0.582667	0.0868581																										136			0.7342	0.0176198
	345	-0.034	0.235561	-0.627667	0.0856407																										138			0.747706	0.0174445
	350	0.187	0.233827	-0.672	0.0815414																										140			0.760658	0.0178202
	355	0.397	0.229	-0.706667	0.0753016																										142			0.773269	0.0174125
	360	0.592333	0.198732	-0.734667	0.065041																										144			0.785969	0.0176976
	365	0.753	0.167472	-0.764	0.0729932																										146			0.797917	0.017578
	370	0.880667	0.123751	-0.777333	0.0638148																										148			0.809642	0.0176478
	375	0.959333	0.0674487	-0.792667	0.0675747																										150			0.821187	0.0173697
	380	0.998667	0.019218	-0.807333	0.0700738																										152			0.832638	0.0171511
	385	0.976	0.0348712	-0.798333	0.0683106																										154			0.843595	0.0168576
	390	0.918333	0.0889176	-0.795	0.0899389																										156			0.853739	0.0169996
	395	0.818333	0.138298	-0.781333	0.0909414																										158			0.864393	0.0165743
	400	0.673667	0.180439	-0.754	0.102328																										160			0.874225	0.0163266
	405	0.507667	0.217003	-0.725667	0.115006																										162			0.884461	0.0160709
	410	0.314333	0.244251	-0.687333	0.128594																										164			0.894151	0.0157032
	415	0.119	0.262703	-0.65	0.132725																										166			0.903075	0.0155065
	420	-0.0893333	0.271716	-0.596	0.149603																										168			0.912199	0.0152429
	425	-0.292667	0.26999	-0.537667	0.161599																										170			0.92085	0.0145711
	430	-0.480333	0.253476	-0.475	0.173433																										172			0.929963	0.0139409
	435	-0.648667	0.230361	-0.413333	0.174586																										174			0.93793	0.014114
	440	-0.782	0.191408	-0.344333	0.187897																										176			0.946128	0.0137809
	445	-0.885	0.143931	-0.265	0.192842																										178			0.953822	0.0136376
	450	-0.951667	0.0837397	-0.191	0.199437																										180			0.961306	0.0133813
	455	-0.964333	0.0333816	-0.115333	0.195155																										182			0.968717	0.0127311
	460	-0.936	0.0308058	-0.0386667	0.198054																										184			0.975831	0.0126134
	465	-0.861667	0.0997864	0.0396667	0.196409																										186			0.982489	0.0123992
	470	-0.746333	0.162802	0.104	0.192102																										188			0.989273	0.0120139
	475	-0.59	0.220572	0.195	0.18886																										190			0.995865	0.0116095
	480	-0.406	0.260505	0.257667	0.181023																										192			1.00198	0.011558
	485	-0.211333	0.28598	0.335	0.178278																										194			1.00788	0.0111475
	490	0.00366667	0.300906	0.394333	0.16953
	495	0.205	0.296522	0.462333	0.1555
	500	0.403667	0.286008	0.524667	0.147399
	505	0.582333	0.254449	0.579667	0.130067
	510	0.731333	0.216382	0.627	0.109777
	515	0.842	0.163254	0.672	0.0950158
	520	0.916	0.109124	0.712333	0.0835244
	525	0.953	0.056205	0.747333	0.0678921
	530	0.938667	0.0243379	0.755667	0.0518684
	535	0.887667	0.0646091	0.768	0.0494267
	540	0.811	0.11732	0.781333	0.0457202
	545	0.693	0.160353	0.778333	0.057492
	550	0.551667	0.187362	0.769667	0.0615169
	555	0.401	0.212925	0.756333	0.0853834
	560	0.229333	0.23152	0.735667	0.0998866
	565	0.0526667	0.233669	0.709333	0.114718
	570	-0.120333	0.227952	0.666333	0.133133
	575	-0.282667	0.221771	0.619	0.139313
	580	-0.433667	0.188004	0.567667	0.155565
	585	-0.564667	0.157576	0.507	0.173517
	590	-0.674333	0.124307	0.445667	0.187855
	595	-0.754667	0.0809032	0.384333	0.199199
	600	-0.806667	0.0391195	0.31	0.21171
	605	-0.825	0.0381576	0.241	0.219991
	610	-0.812667	0.0756924	0.166667	0.214442
	615	-0.762667	0.115106	0.0836667	0.221152
	620	-0.682333	0.157786	0.00766667	0.219801
	625	-0.576	0.188221	-0.0723333	0.229692
	630	-0.448	0.210502	-0.153	0.223061
	635	-0.291333	0.225021	-0.239333	0.210244
	640	-0.132667	0.232588	-0.309	0.208799
	645	0.0333333	0.232294	-0.386	0.212995
	650	0.193333	0.217489	-0.461333	0.190904
	655	0.346667	0.200176	-0.533333	0.194449
	660	0.491667	0.174406	-0.601667	0.174575
	665	0.612333	0.149487	-0.668667	0.167288
	670	0.704667	0.123929	-0.724333	0.158292
	675	0.778	0.0998649	-0.775333	0.142683
	680	0.818333	0.0933827	-0.822	0.127597
	685	0.823667	0.100082	-0.875667	0.106814
	690	0.795	0.119654	-0.907	0.0793221
	695	0.747	0.134447	-0.933667	0.0626126
	700	0.670333	0.157259	-0.953333	0.0473533
	705	0.565	0.179106	-0.975333	0.0271539
	710	0.445	0.210502	-0.975333	0.0259294
	715	0.303333	0.219596	-0.955333	0.0603517
	720	0.159	0.223551	-0.944667	0.0757188
	725	-0.00266667	0.226385	-0.929667	0.0955528
	730	-0.162667	0.21877	-0.888333	0.135795
	735	-0.317667	0.204042	-0.840667	0.153507
	740	-0.464667	0.182637	-0.787	0.187064
	745	-0.605667	0.161339	-0.726	0.194247
	750	-0.726	0.131145	-0.657333	0.21097
	755	-0.823667	0.0920344	-0.586667	0.232887
	760	-0.893	0.0564004	-0.5	0.251657
	765	-0.942333	0.01823	-0.416	0.254006
	770	-0.962667	0.0285365	-0.321333	0.281557
	775	-0.946667	0.061922	-0.228	0.281494
	780	-0.898	0.10714	-0.132667	0.287159
	785	-0.835333	0.136592	-0.032	0.280252
	790	-0.729	0.164685	0.0526667	0.275582
	795	-0.599667	0.184232	0.156667	0.280921
	800	-0.457333	0.19695	0.245	0.262909
	805	-0.302333	0.20611	0.339	0.251738
	810	-0.13	0.213192	0.431667	0.240604
	815	0.046	0.202615	0.501333	0.240017
	820	0.215667	0.193345	0.585333	0.224511
	825	0.373	0.172879	0.642667	0.21422
	830	0.515667	0.144341	0.711333	0.193042
	835	0.642333	0.121657	0.762333	0.154085
	840	0.751667	0.0923057	0.812	0.140211
	845	0.835	0.0672012	0.855	0.119616
	850	0.898667	0.0357258	0.885333	0.102734
	855	0.929333	0.0172143	0.898	0.0891516
	860	0.939667	0.0501631	0.911333	0.0565892
	865	0.914667	0.0748421	0.906667	0.037314
	870	0.871	0.100881	0.914333	0.0221886
	875	0.814	0.128697	0.910333	0.0402534
	880	0.720667	0.142697	0.888667	0.054151
	885	0.623667	0.154972	0.852	0.0714213
	890	0.511667	0.182432	0.823333	0.0889119
	895	0.380333	0.179082	0.785333	0.105078
	900	0.252667	0.183957	0.734333	0.112216
	905	0.124	0.184073	0.669	0.124808
	910	-0.0116667	0.18086	0.608667	0.153731
	915	-0.137333	0.173708	0.542	0.161954
	920	-0.258667	0.157049	0.462	0.162825
	925	-0.368333	0.141931	0.392	0.184478
	930	-0.454333	0.11443	0.313667	0.175526
	935	-0.534333	0.0944951	0.207	0.184464
	940	-0.589	0.0558301	0.122667	0.166305
	945	-0.615667	0.0332616	0.0286667	0.165929
	950	-0.637	0.013	-0.0453333	0.160079
	955	-0.612667	0.0411987	-0.151667	0.152775
	960	-0.579	0.0742226	-0.261333	0.161769
	965	-0.529667	0.0962306	-0.351667	0.139328
	970	-0.453667	0.129662	-0.452	0.134347
	975	-0.359	0.159427	-0.537	0.123012
	980	-0.250667	0.167852	-0.633667	0.0956574
	985	-0.140667	0.196003	-0.724	0.0871952
	990	-0.0173333	0.213687	-0.793333	0.0624286
	995	0.0946667	0.220509	-0.907	0.0216564
	1000	0.207	0.239952	-0.974667	0.0319739

## Sheet: sup fig1
a		mouse (control)		2DG 10 mM		azide 1 mM			b		mouse (control)			2DG 10 mM			azide 1 mM
	time	av	sd	av	sd	av	sd			time	exp1	exp2	exp3	exp1	exp2	exp3	exp1	exp2	exp3
	0	0.55054	0.116566	0.222493	0.00697422	0.569	0.0900333			0	0.369874	0.2165	0.335154	1	0.981586	1	0.460278	0.588751	0.543322
	5	0.550918	0.0858779	0.20089	0.0246386	0.502846	0.0942851			5	0.294755	0.29538	0.319479	0.798899	1	0.890497	0.381112	0.55934	0.467891
	10	0.475624	0.0741238	0.169451	0.0212999	0.485333	0.0870109			10	0.245787	0.276055	0.263124	0.672724	0.845518	0.747852	0.374707	0.523204	0.460348
	15	0.453991	0.0625657	0.156494	0.0149492	0.498802	0.0814022			15	0.243067	0.257517	0.250351	0.641158	0.752868	0.700622	0.40195	0.508841	0.483073
	20	0.457512	0.0563262	0.148451	0.0125998	0.518362	0.078585			20	0.252756	0.253289	0.252192	0.614851	0.705292	0.666453	0.431318	0.515264	0.502953
	25	0.471686	0.051094	0.141826	0.0128366	0.543077	0.077219			25	0.267327	0.258817	0.257145	0.584986	0.678229	0.63582	0.461997	0.531837	0.525401
	30	0.491234	0.0454584	0.134581	0.010922	0.57458	0.0762654			30	0.28535	0.268239	0.263871	0.559724	0.636111	0.606331	0.499769	0.55522	0.553407
	35	0.522069	0.0395058	0.128895	0.0101711	0.614386	0.0751107			35	0.311633	0.282666	0.276455	0.539282	0.607941	0.578801	0.546515	0.587233	0.587495
	40	0.564865	0.0329643	0.123947	0.00860368	0.659378	0.073066			40	0.345893	0.3044	0.294002	0.525681	0.577958	0.556507	0.600113	0.624455	0.624541
	45	0.61808	0.026302	0.120242	0.00756085	0.708054	0.0705172			45	0.38734	0.331467	0.316633	0.518406	0.556142	0.536098	0.65735	0.666992	0.663305
	50	0.677779	0.0194075	0.118624	0.0064551	0.756852	0.0670267			50	0.432806	0.36285	0.34186	0.52173	0.541593	0.525937	0.716292	0.709704	0.700862
	55	0.738074	0.0137451	0.118045	0.00537038	0.80384	0.0634125			55	0.477932	0.394299	0.368145	0.535589	0.526824	0.51966	0.770424	0.754668	0.735885
	60	0.797335	0.00894294	0.119325	0.00552137	0.84807	0.0585302			60	0.520196	0.427181	0.39373	0.555716	0.521874	0.522134	0.82252	0.798064	0.767037
	65	0.852534	0.00536058	0.122217	0.00665698	0.886335	0.0544898			65	0.559454	0.456995	0.418379	0.585514	0.520428	0.533322	0.866281	0.836819	0.794012
	70	0.901476	0.00338946	0.126131	0.00885217	0.919557	0.0493829			70	0.592953	0.483937	0.440739	0.620711	0.524634	0.547009	0.905449	0.871586	0.815547
	75	0.941981	0.0014955	0.131167	0.0109837	0.945312	0.0444294			75	0.621195	0.505877	0.459186	0.659365	0.52935	0.5723	0.934935	0.900999	0.830871
	80	0.970956	0.00123209	0.136452	0.0137945	0.964113	0.0393409			80	0.641736	0.521846	0.471884	0.701272	0.538779	0.5925	0.956516	0.924754	0.840084
	85	0.990194	0.00171479	0.142446	0.0156943	0.975691	0.0350868			85	0.655536	0.531738	0.480841	0.740053	0.552249	0.621457	0.969361	0.941964	0.843935
	90	1	0	0.148811	0.0171713	0.980332	0.0311793			90	0.660916	0.536628	0.486762	0.777305	0.568867	0.653756	0.974978	0.952474	0.842056
	95	0.997911	0.00139826	0.154802	0.0185109	0.978147	0.0284684			95	0.659961	0.534465	0.486376	0.811976	0.586036	0.682873	0.972228	0.957154	0.834902
	100	0.989159	0.00364047	0.160593	0.0188062	0.970228	0.0269518			100	0.652948	0.528811	0.48389	0.839005	0.606312	0.713725	0.963214	0.956047	0.823451
	105	0.970687	0.00673734	0.165954	0.0184498	0.95637	0.0269599			105	0.640038	0.517209	0.476948	0.860373	0.62888	0.741903	0.947375	0.948728	0.808007
	110	0.946696	0.00765774	0.169556	0.0178121	0.938219	0.0280328			110	0.623225	0.504297	0.466009	0.871498	0.643771	0.764498	0.926732	0.93724	0.789301
	115	0.916968	0.00868444	0.172331	0.0170232	0.914071	0.0282443			115	0.6033	0.487809	0.452228	0.878115	0.656603	0.782437	0.901931	0.91754	0.766013
	120	0.88369	0.0105518	0.173784	0.0160346	0.886805	0.030138			120	0.581345	0.468639	0.437191	0.876383	0.662965	0.797631	0.87193	0.895666	0.741003
	125	0.848163	0.0125055	0.174466	0.0149166	0.856222	0.0309399			125	0.557438	0.448497	0.421188	0.870672	0.667973	0.807644	0.8401	0.86857	0.713655
	130	0.810444	0.0138139	0.174413	0.0123546	0.823346	0.0325329			130	0.532137	0.427588	0.403709	0.854648	0.679086	0.811336	0.804694	0.839408	0.685238
	135	0.773384	0.014634	0.172748	0.0111309	0.789424	0.0336896			135	0.507189	0.407417	0.386262	0.837054	0.674982	0.810792	0.768843	0.808626	0.655956
	140	0.737882	0.0157253	0.169651	0.00909454	0.754901	0.0339772			140	0.483102	0.388004	0.369767	0.808858	0.670249	0.801866	0.732851	0.7752	0.627528
	145	0.704442	0.0168473	0.166276	0.00715223	0.720537	0.0343929			145	0.460768	0.369432	0.354231	0.78145	0.665437	0.788305	0.697022	0.742319	0.598907
	150	0.675474	0.0179085	0.161729	0.00563807	0.68629	0.0342636			150	0.440903	0.353613	0.340908	0.748138	0.653288	0.772521	0.661077	0.707465	0.572332
	155	0.653404	0.0191241	0.156428	0.00451487	0.654233	0.0335045			155	0.42529	0.341603	0.331073	0.714145	0.637609	0.750731	0.628128	0.67358	0.547961
	160	0.637727	0.0207617	0.150876	0.00380175	0.624272	0.0334557			160	0.413926	0.332722	0.324604	0.678181	0.621219	0.728267	0.596438	0.642143	0.525702
	165	0.631549	0.022447	0.144335	0.0037204	0.59778	0.0330863			165	0.408364	0.329262	0.322819	0.640282	0.599232	0.700097	0.568766	0.612662	0.507163
	170	0.634672	0.024118	0.138352	0.00416989	0.574602	0.03378			170	0.409473	0.33043	0.325503	0.603472	0.581051	0.67443	0.543334	0.585421	0.493143
	175	0.646885	0.027017	0.131602	0.00490992	0.555435	0.0346984			175	0.4162	0.335872	0.333446	0.56603	0.556679	0.645466	0.522837	0.560101	0.483478
	180	0.671354	0.0293301	0.124539	0.00535513	0.541145	0.0378644			180	0.431179	0.348209	0.346956	0.531337	0.527488	0.614558	0.505818	0.539045	0.479499
	185	0.703532	0.0325715	0.118229	0.00568877	0.532798	0.0422612			185	0.451807	0.36358	0.364809	0.497422	0.508696	0.581955	0.495527	0.521846	0.48159
	190	0.743401	0.0350656	0.111988	0.00614178	0.530146	0.0481225			190	0.477754	0.383462	0.385885	0.465728	0.485603	0.552751	0.490681	0.510057	0.48885
	195	0.790738	0.037488	0.105885	0.00598314	0.533793	0.0560273			195	0.508822	0.40728	0.410525	0.439178	0.459755	0.523178	0.49262	0.501804	0.503288
	200	0.840171	0.039768	0.100455	0.0059319	0.54358	0.0645272			200	0.542109	0.431767	0.435984	0.414517	0.439063	0.495392	0.500632	0.50016	0.522479
	205	0.892228	0.0409342	0.0952079	0.00604819	0.560095	0.0738829			205	0.577503	0.458239	0.461923	0.390041	0.417879	0.470526	0.514845	0.505292	0.547643
	210	0.94303	0.0422822	0.0909577	0.0054349	0.581574	0.0828496			210	0.612029	0.483975	0.487336	0.37449	0.401	0.445626	0.535511	0.514885	0.576165
	215	0.989506	0.0440132	0.087433	0.00482277	0.609298	0.0917306			215	0.643962	0.507008	0.510792	0.362477	0.386236	0.424902	0.562782	0.530885	0.609445
	220	1.03148	0.0447713	0.0843948	0.00418411	0.640992	0.099312			220	0.672217	0.528728	0.531582	0.352891	0.371823	0.408097	0.594823	0.552148	0.644294
	225	1.06676	0.0454629	0.0822809	0.00347577	0.675913	0.106084			225	0.695981	0.546942	0.549077	0.348042	0.362103	0.394168	0.631243	0.57689	0.680691
	230	1.09425	0.0456975	0.08127	0.00242684	0.712089	0.10982			230	0.714904	0.561111	0.562417	0.350297	0.354837	0.385631	0.669383	0.606624	0.714603
	235	1.11261	0.0463338	0.0808541	0.00121904	0.749425	0.111786			235	0.726987	0.570572	0.571758	0.356696	0.349639	0.378855	0.709379	0.639314	0.747409
	240	1.12271	0.0465599	0.0815231	0.000461433	0.78575	0.112413			240	0.734399	0.575442	0.576627	0.367508	0.348122	0.378667	0.747592	0.673387	0.777969
	245	1.12439	0.04649	0.0832222	0.00165673	0.820095	0.110179			245	0.735763	0.576255	0.577336	0.38441	0.350842	0.381935	0.785642	0.707715	0.803548
	250	1.11968	0.0450233	0.0858632	0.00318336	0.851771	0.106073			250	0.732241	0.574925	0.574259	0.40632	0.35559	0.390982	0.819461	0.743054	0.825056
	255	1.10758	0.0443825	0.0894991	0.004489	0.879362	0.10047			255	0.723778	0.569115	0.568094	0.430973	0.367135	0.403657	0.850516	0.775164	0.84139
	260	1.09075	0.0449696	0.0935683	0.00622827	0.901534	0.0932994			260	0.712942	0.559538	0.560192	0.460242	0.376574	0.41993	0.87514	0.804717	0.851616
	265	1.06871	0.0433114	0.0983412	0.00748849	0.919369	0.085442			265	0.697842	0.549115	0.548582	0.489444	0.390585	0.44112	0.894585	0.831597	0.857512
	270	1.04281	0.0431867	0.104347	0.00860622	0.931323	0.0772658			270	0.681194	0.535041	0.535789	0.523677	0.413267	0.464828	0.908611	0.852711	0.858055
	275	1.01638	0.0434353	0.110173	0.00957729	0.93791	0.0683071			275	0.66327	0.520942	0.523181	0.55578	0.433003	0.491479	0.917075	0.869839	0.85313
	280	0.989131	0.0428599	0.116477	0.0103178	0.937878	0.0599503			280	0.645087	0.506801	0.509605	0.588714	0.456626	0.51969	0.916784	0.881951	0.843065
	285	0.964835	0.0446689	0.122698	0.0107305	0.932854	0.0506677			285	0.628644	0.492761	0.49897	0.619007	0.480174	0.549573	0.913311	0.889257	0.827247
	290	0.941726	0.0447912	0.128967	0.011168	0.923835	0.0445548			290	0.612806	0.480598	0.487922	0.649719	0.504208	0.579161	0.904122	0.890603	0.811145
	295	0.924436	0.0463847	0.134718	0.0113614	0.908634	0.0395928			295	0.601022	0.470448	0.48056	0.675994	0.525224	0.609406	0.888436	0.885587	0.790314
	300	0.913043	0.0485034	0.140238	0.010947	0.891857	0.0368106			300	0.59295	0.463213	0.47643	0.697376	0.548113	0.639451	0.870295	0.878041	0.769683
	305	0.907787	0.0499813	0.145233	0.0102351	0.870491	0.0341073			305	0.588872	0.459742	0.474908	0.71551	0.572466	0.663881	0.849136	0.86517	0.7446
	310	0.911352	0.052865	0.149638	0.00989493	0.847349	0.0328966			310	0.590656	0.460034	0.478534	0.732087	0.590295	0.68884	0.825964	0.848948	0.719564
	315	0.924839	0.056035	0.153201	0.0088975	0.821468	0.0339559			315	0.598996	0.465459	0.487166	0.740894	0.607996	0.710205	0.797773	0.828901	0.694991
	320	0.946892	0.0603627	0.155779	0.00809705	0.794944	0.0341955			320	0.612615	0.474917	0.500759	0.746304	0.620882	0.726571	0.770508	0.806329	0.67022
	325	0.978958	0.0621134	0.157954	0.00701476	0.767787	0.0349298			325	0.633515	0.491109	0.517504	0.748519	0.634136	0.740205	0.74142	0.780312	0.648245
	330	1.01892	0.0660023	0.159096	0.00573847	0.741855	0.0359551			330	0.660147	0.50981	0.539288	0.743863	0.643692	0.750568	0.713127	0.755474	0.627671
	335	1.0664	0.0685545	0.159245	0.00509069	0.716771	0.0360396			335	0.691214	0.533742	0.564025	0.737521	0.646477	0.756192	0.686779	0.728337	0.609578
	340	1.1194	0.069105	0.158533	0.00373377	0.693765	0.0372929			340	0.726064	0.561916	0.590202	0.725392	0.650997	0.753842	0.661143	0.702064	0.595329
	345	1.17728	0.0711508	0.157389	0.00343598	0.672488	0.0398638			345	0.763846	0.591866	0.619734	0.712333	0.648894	0.753679	0.636391	0.67561	0.584804
	350	1.23584	0.0698966	0.155163	0.00340085	0.655572	0.0435596			350	0.802794	0.623999	0.647418	0.695089	0.642764	0.747133	0.616613	0.650617	0.579856
	355	1.29197	0.0687279	0.152692	0.00375204	0.641648	0.0503127			355	0.839329	0.655218	0.674147	0.677627	0.634735	0.739452	0.598105	0.627287	0.579893
	360	1.34768	0.0678672	0.149952	0.00411143	0.63261	0.059221			360	0.874897	0.686421	0.701003	0.656952	0.629106	0.728702	0.584495	0.606686	0.585799
	365	1.39563	0.0652739	0.146547	0.00457999	0.627824	0.0686141			365	0.90586	0.714357	0.722889	0.635409	0.619589	0.7138	0.576152	0.589805	0.594873
	370	1.43747	0.0624038	0.142511	0.00513866	0.627802	0.0808568			370	0.931521	0.740018	0.741805	0.612468	0.605422	0.696615	0.572238	0.574692	0.6107
	375	1.46977	0.0605202	0.138679	0.00562597	0.632287	0.0945026			375	0.951085	0.759843	0.756583	0.590546	0.593424	0.678843	0.572406	0.563425	0.631169
	380	1.49471	0.0578688	0.134669	0.00621899	0.642137	0.108269			380	0.965076	0.776873	0.767249	0.568563	0.578035	0.662369	0.578483	0.557424	0.655742
	385	1.50811	0.0548639	0.130455	0.00614602	0.656543	0.122716			385	0.972073	0.787686	0.771847	0.549682	0.561067	0.641547	0.58852	0.556011	0.684549
	390	1.51304	0.0529057	0.126717	0.00651178	0.675251	0.136932			390	0.972353	0.79433	0.772823	0.52992	0.547923	0.624103	0.603907	0.558513	0.716416
	395	1.50918	0.0526089	0.122776	0.00629663	0.698254	0.150513			395	0.966339	0.795716	0.770358	0.513397	0.531272	0.604305	0.625074	0.565078	0.750864
	400	1.49727	0.0513216	0.119431	0.0063905	0.72435	0.16227			400	0.955507	0.793554	0.7629	0.497691	0.517535	0.588824	0.650348	0.57647	0.785601
	405	1.47947	0.0537273	0.116144	0.00607142	0.753739	0.172208			405	0.940493	0.785442	0.755328	0.484932	0.50286	0.572118	0.678574	0.593944	0.820995
	410	1.45671	0.0552354	0.113389	0.00571508	0.785556	0.180302			410	0.921665	0.776425	0.744136	0.475263	0.488872	0.558906	0.71034	0.615393	0.856212
	415	1.43009	0.0583436	0.111172	0.00553648	0.817274	0.184837			415	0.899693	0.764731	0.732056	0.467365	0.476554	0.549562	0.743789	0.639947	0.887218
	420	1.40144	0.061148	0.10943	0.00496906	0.849773	0.187483			420	0.877196	0.751319	0.718951	0.462977	0.468436	0.538608	0.777489	0.668165	0.916865
	425	1.3716	0.0660607	0.108416	0.00453185	0.882152	0.187021			425	0.852215	0.737417	0.70639	0.462748	0.460124	0.533766	0.813021	0.698714	0.94278
	430	1.34453	0.0715579	0.107682	0.00420916	0.91217	0.184288			430	0.829044	0.724332	0.695794	0.463064	0.453949	0.529946	0.84603	0.729943	0.964301
	435	1.31963	0.0780031	0.107689	0.0037536	0.941796	0.177409			435	0.80663	0.712286	0.686858	0.469405	0.449127	0.528749	0.878971	0.765829	0.980975
	440	1.30076	0.0846249	0.10821	0.00399173	0.96758	0.168855			440	0.787574	0.704468	0.680437	0.474828	0.446785	0.533007	0.909455	0.798925	0.992462
	445	1.28719	0.0932616	0.109538	0.00403438	0.989456	0.157676			445	0.771053	0.698212	0.678454	0.485147	0.448683	0.538816	0.934336	0.83284	0.998072
	450	1.28084	0.102259	0.110925	0.00406605	1.00855	0.145283			450	0.759054	0.695761	0.680245	0.495893	0.451522	0.543979	0.956342	0.865684	1
	455	1.28288	0.112862	0.113099	0.00454894	1.02297	0.132722			455	0.750823	0.698769	0.686562	0.508498	0.456777	0.555598	0.974037	0.893862	0.997743
	460	1.29342	0.122797	0.115491	0.00514322	1.03403	0.117912			460	0.749222	0.705373	0.697135	0.524084	0.461854	0.567376	0.987862	0.922272	0.990082
	465	1.31313	0.133567	0.118091	0.00543042	1.0396	0.10442			465	0.752207	0.718583	0.711744	0.537983	0.470655	0.579714	0.995528	0.944344	0.979105
	470	1.34181	0.14521	0.121088	0.00605861	1.04215	0.0901791			470	0.761054	0.735237	0.731999	0.55328	0.479508	0.596122	1	0.9652	0.964259
	475	1.37802	0.155978	0.124504	0.00643	1.03941	0.0777882			475	0.775582	0.755967	0.755378	0.570007	0.491658	0.613293	0.998282	0.979981	0.946374
	480	1.4205	0.16617	0.127476	0.00668817	1.03317	0.067026			480	0.79422	0.781143	0.78084	0.583885	0.502762	0.62835	0.993662	0.989443	0.926652
	485	1.46777	0.175597	0.130795	0.0067361	1.02394	0.0588609			485	0.816877	0.808433	0.808433	0.600647	0.516161	0.642753	0.983025	0.998223	0.904897
	490	1.51743	0.184293	0.133881	0.0070102	1.01142	0.0534336			490	0.841888	0.836611	0.83697	0.613074	0.528138	0.659951	0.970361	1	0.88255
	495	1.56604	0.190268	0.1368	0.00702629	0.996204	0.0505887			495	0.868718	0.863593	0.863719	0.626534	0.540364	0.673459	0.954764	0.997443	0.859544
	500	1.61422	0.194872	0.139395	0.00694218	0.978528	0.0501808			500	0.896739	0.889544	0.889891	0.634934	0.552778	0.687484	0.935998	0.992119	0.835312
	505	1.65669	0.197679	0.141829	0.00672567	0.959326	0.0515113			505	0.922167	0.91311	0.911813	0.645497	0.564384	0.697878	0.915115	0.982161	0.812907
	510	1.69453	0.198553	0.143694	0.00684971	0.938134	0.053639			510	0.946543	0.933234	0.930868	0.649909	0.57309	0.709878	0.891389	0.967759	0.791601
	515	1.72385	0.19759	0.14552	0.00660414	0.916426	0.0552587			515	0.966947	0.948419	0.944869	0.653472	0.584193	0.719582	0.867756	0.950854	0.771056
	520	1.74535	0.196829	0.146408	0.00630923	0.894966	0.0577533			520	0.982574	0.958205	0.955878	0.653654	0.591513	0.723791	0.842298	0.932754	0.753595
	525	1.75718	0.193907	0.14746	0.00634371	0.874271	0.0594543			525	0.993451	0.963112	0.960692	0.654304	0.598292	0.730419	0.817787	0.912305	0.739247
	530	1.76025	0.191026	0.147281	0.00597292	0.85378	0.0620628			530	0.998633	0.963073	0.961397	0.650337	0.601736	0.728238	0.791854	0.891415	0.726916
	535	1.75624	0.187915	0.147446	0.00637237	0.833046	0.0635146			535	1	0.957895	0.959233	0.645826	0.604398	0.732326	0.76711	0.866494	0.716436
	540	1.74325	0.184151	0.146724	0.00621514	0.815007	0.0668945			540	0.995992	0.947949	0.952236	0.64047	0.604129	0.728057	0.742995	0.84469	0.709487
	545	1.7239	0.181634	0.14599	0.00638581	0.799141	0.0714361			545	0.986352	0.935486	0.942394	0.632654	0.604447	0.725532	0.72041	0.822445	0.707064
	550	1.69827	0.178862	0.144192	0.00631158	0.785205	0.077872			550	0.973335	0.918669	0.929808	0.624102	0.59779	0.716515	0.698844	0.800079	0.708703
	555	1.66859	0.17756	0.143163	0.00649284	0.771998	0.0854339			555	0.956451	0.899791	0.916019	0.614645	0.597891	0.711803	0.67814	0.777676	0.711486
	560	1.63551	0.17594	0.141144	0.00643416	0.762185	0.0945973			560	0.937823	0.8788	0.900473	0.603699	0.592283	0.701026	0.660462	0.757564	0.718317
	565	1.60306	0.176281	0.13945	0.00654456	0.754437	0.106777			565	0.917929	0.858428	0.886215	0.594195	0.586951	0.693001	0.642663	0.738367	0.729578
	570	1.56785	0.177509	0.137388	0.00661662	0.749784	0.119371			570	0.895442	0.836759	0.871015	0.583865	0.579214	0.683321	0.62761	0.723548	0.742605
	575	1.53589	0.180495	0.135409	0.00639224	0.746519	0.133476			575	0.874064	0.816357	0.8586	0.574817	0.573108	0.671683	0.614038	0.707735	0.758723
	580	1.50404	0.183943	0.133136	0.00634547	0.746242	0.147847			580	0.851744	0.797041	0.846054	0.564978	0.563234	0.660877	0.602032	0.697376	0.776379
	585	1.4789	0.188824	0.1317	0.00603712	0.748156	0.162229			585	0.8323	0.781912	0.837373	0.559059	0.559216	0.651309	0.592873	0.688628	0.795819
	590	1.45676	0.194893	0.1299	0.00606936	0.751189	0.176383			590	0.81362	0.768782	0.83071	0.552666	0.548305	0.644706	0.585046	0.681414	0.815671
	595	1.44076	0.202101	0.128355	0.00591473	0.756761	0.189939			595	0.797949	0.759132	0.827647	0.54661	0.541685	0.636608	0.579162	0.678808	0.836359
	600	1.43065	0.210089	0.127117	0.00566754	0.763213	0.202732			600	0.784721	0.753787	0.827478	0.543062	0.535403	0.629831	0.574365	0.678209	0.856662
	605	1.42718	0.21714	0.126198	0.00575439	0.771351	0.212861			605	0.775782	0.753222	0.829499	0.540886	0.528021	0.627337	0.572994	0.681637	0.875
	610	1.43068	0.226551	0.125647	0.00572542	0.780846	0.222676			610	0.76867	0.757701	0.835783	0.538335	0.525995	0.624481	0.5721	0.688146	0.893712
	615	1.44086	0.234138	0.12546	0.00547081	0.7904	0.230633			615	0.767113	0.766366	0.843937	0.54176	0.521696	0.623029	0.572376	0.696453	0.910121
	620	1.45764	0.242629	0.125388	0.00560064	0.800572	0.23707			620	0.768853	0.77921	0.85551	0.542959	0.518841	0.62391	0.574083	0.706957	0.925058
	625	1.48007	0.251124	0.126036	0.00565026	0.810503	0.2406			625	0.773884	0.795961	0.86937	0.549714	0.517509	0.627447	0.577242	0.720065	0.936041
	630	1.50817	0.259081	0.126907	0.00601842	0.8209	0.242771			630	0.782898	0.816298	0.885316	0.552577	0.520001	0.633962	0.581668	0.73506	0.94557
	635	1.53967	0.26475	0.128095	0.00583663	0.830232	0.242568			635	0.79503	0.840523	0.900404	0.560343	0.523964	0.638186	0.586686	0.751091	0.951121
	640	1.57346	0.269915	0.128863	0.00584587	0.839184	0.240894			640	0.810486	0.863745	0.917302	0.566931	0.524646	0.641367	0.592027	0.76868	0.954155
	645	1.60925	0.274244	0.130939	0.00590311	0.847172	0.237692			645	0.827787	0.888596	0.934275	0.575423	0.533801	0.651596	0.597639	0.786699	0.954225
	650	1.64265	0.276432	0.132716	0.00637486	0.853964	0.232845			650	0.845277	0.912455	0.948529	0.584464	0.53795	0.66256	0.604307	0.803654	0.95139
	655	1.67609	0.278618	0.134446	0.00649184	0.860438	0.227317			655	0.863432	0.935245	0.963319	0.594629	0.542992	0.670724	0.6096	0.82404	0.945972
	660	1.70394	0.276432	0.13688	0.0063858	0.864679	0.220355			660	0.881941	0.95421	0.973148	0.60485	0.554393	0.681696	0.615709	0.840828	0.937415
	665	1.72733	0.274205	0.139067	0.00687408	0.867862	0.213251			665	0.898212	0.969325	0.981614	0.61431	0.56131	0.694934	0.620848	0.857637	0.926999
	670	1.74705	0.271466	0.141127	0.00695233	0.869202	0.20528			670	0.912453	0.982657	0.987827	0.621437	0.571145	0.705607	0.62528	0.873791	0.91314
	675	1.75833	0.2654	0.143093	0.00697682	0.869111	0.197995			675	0.92489	0.988856	0.989517	0.630185	0.579436	0.714985	0.629191	0.886001	0.899485
	680	1.76425	0.25971	0.145451	0.00689334	0.868749	0.190925			680	0.933616	0.991807	0.989061	0.641041	0.589723	0.725462	0.633039	0.898362	0.885082
	685	1.76404	0.253733	0.14746	0.00661773	0.865321	0.183466			685	0.938844	0.990609	0.985992	0.648694	0.600794	0.733497	0.634765	0.908544	0.86663
	690	1.75701	0.247508	0.149209	0.00716197	0.861347	0.17717			690	0.940441	0.98394	0.980597	0.652511	0.608423	0.74569	0.635929	0.91597	0.849602
	695	1.74369	0.241357	0.150699	0.00726484	0.855504	0.17187			695	0.937342	0.975208	0.971355	0.657862	0.615298	0.753456	0.634856	0.920453	0.83222
	700	1.72691	0.236678	0.151929	0.00699365	0.848637	0.166285			700	0.931594	0.962414	0.96268	0.661807	0.623518	0.757569	0.633941	0.923535	0.813363
	705	1.70318	0.23095	0.153278	0.00727419	0.841242	0.162643			705	0.922102	0.946091	0.949829	0.665423	0.629872	0.765747	0.630631	0.925389	0.796149
	710	1.67831	0.22834	0.153993	0.00711871	0.832174	0.158304			710	0.909807	0.928102	0.93888	0.666196	0.636339	0.767863	0.627353	0.92176	0.779399
	715	1.64982	0.226789	0.154863	0.00714669	0.82272	0.154839			715	0.893773	0.909455	0.925999	0.668156	0.641973	0.771833	0.622777	0.91719	0.763524
	720	1.62025	0.225603	0.154953	0.0070123	0.812718	0.152201			720	0.877113	0.889575	0.913121	0.669066	0.642674	0.771367	0.616654	0.911106	0.748809
	725	1.58947	0.227242	0.15545	0.0074329	0.80092	0.149519			725	0.857475	0.869011	0.901297	0.666662	0.647369	0.775688	0.608774	0.901444	0.734074
	730	1.55785	0.22881	0.155462	0.0071995	0.789771	0.147333			730	0.837329	0.848203	0.888829	0.664972	0.651428	0.773132	0.600709	0.890919	0.721822
	735	1.52849	0.234265	0.155249	0.00735418	0.777789	0.145816			735	0.814131	0.831296	0.878382	0.663086	0.650603	0.773012	0.590586	0.878239	0.71097
	740	1.50202	0.239586	0.154323	0.00763086	0.766193	0.144297			740	0.793124	0.815637	0.869397	0.657928	0.645893	0.770572	0.58064	0.86417	0.702108
	745	1.47742	0.247063	0.154205	0.00769279	0.754982	0.143517			745	0.771238	0.801682	0.862264	0.655279	0.647926	0.769432	0.569899	0.849694	0.695175
	750	1.45685	0.255678	0.153466	0.00778647	0.742906	0.143182			750	0.750412	0.791074	0.857177	0.650485	0.646232	0.765907	0.557567	0.83288	0.689346
	755	1.4405	0.265149	0.152367	0.00781159	0.731875	0.144241			755	0.730937	0.78408	0.853997	0.646518	0.639878	0.761616	0.544437	0.817148	0.685828
	760	1.42949	0.276643	0.151906	0.00757925	0.720145	0.145016			760	0.712487	0.781526	0.853812	0.644791	0.639345	0.75752	0.531284	0.79889	0.682731
	765	1.42468	0.289074	0.150968	0.00773819	0.710169	0.147926			765	0.697081	0.782955	0.856848	0.640137	0.634674	0.754335	0.517308	0.782302	0.683223
	770	1.42341	0.30325	0.150326	0.00793281	0.701094	0.151861			770	0.682093	0.787346	0.862039	0.636786	0.631026	0.752835	0.503594	0.764634	0.686645
	775	1.42954	0.318251	0.149858	0.0082097	0.691877	0.156552			775	0.670426	0.797728	0.870166	0.632721	0.629667	0.751995	0.489359	0.746891	0.690196
	780	1.43984	0.332038	0.148733	0.00809806	0.683861	0.162335			780	0.662272	0.811193	0.879	0.630307	0.62195	0.747209	0.475502	0.730384	0.695373
	785	1.45454	0.346636	0.148797	0.00806061	0.675769	0.169094			785	0.656298	0.827591	0.89	0.629461	0.624137	0.746572	0.46116	0.712805	0.701656
	790	1.47389	0.362629	0.148352	0.0082121	0.669181	0.177308			790	0.65251	0.846248	0.904116	0.629998	0.617574	0.746995	0.446524	0.698255	0.709337
	795	1.49648	0.376316	0.148038	0.00846232	0.663553	0.186056			795	0.652375	0.868134	0.917357	0.627414	0.61592	0.747109	0.433087	0.683431	0.718667
	800	1.52095	0.389598	0.147905	0.00857735	0.65848	0.196227			800	0.654659	0.889203	0.932291	0.628043	0.612969	0.747831	0.418289	0.670442	0.728907
	805	1.54713	0.400829	0.148012	0.00914732	0.653794	0.20599			805	0.659635	0.912084	0.94611	0.627743	0.6104	0.752486	0.40495	0.657322	0.73905
	810	1.57374	0.410848	0.148358	0.00897686	0.648812	0.215767			810	0.666534	0.933648	0.960317	0.630029	0.612177	0.753001	0.390978	0.645117	0.748195
	815	1.59807	0.416757	0.148814	0.00926174	0.646168	0.226232			815	0.675893	0.952658	0.97171	0.631996	0.61228	0.757242	0.378228	0.636186	0.759385
	820	1.62112	0.420313	0.14914	0.00959837	0.643386	0.236627			820	0.68689	0.969489	0.982008	0.633656	0.611219	0.761259	0.36512	0.62793	0.76995
	825	1.63998	0.422131	0.149853	0.00982992	0.641035	0.246615			825	0.696957	0.982868	0.99	0.636033	0.613647	0.766131	0.352706	0.620737	0.78013
	830	1.65583	0.420384	0.150712	0.0100825	0.638967	0.255771			830	0.708471	0.993192	0.995297	0.639086	0.616526	0.771835	0.341171	0.614766	0.789277
	835	1.66768	0.416214	0.151396	0.010213	0.636987	0.264577			835	0.72011	0.998594	0.999128	0.642197	0.618546	0.775976	0.329712	0.609752	0.79777
	840	1.67426	0.410071	0.15224	0.0109732	0.635288	0.272365			840	0.730248	1	1	0.644694	0.618644	0.785127	0.318419	0.607552	0.804454
	845	1.67628	0.401735	0.153504	0.011006	0.633502	0.278968			845	0.739746	0.99699	0.998689	0.649573	0.624653	0.791185	0.308335	0.605623	0.809727
	850	1.67147	0.391088	0.154329	0.0112845	0.632278	0.284885			850	0.746848	0.989805	0.99295	0.649782	0.630137	0.796504	0.298383	0.606603	0.81383
	855	1.6638	0.381037	0.155375	0.0116573	0.630453	0.2903			855	0.751757	0.980409	0.986653	0.652061	0.634825	0.803657	0.288637	0.606669	0.817051
	860	1.64987	0.369894	0.156507	0.0117503	0.629312	0.29453			860	0.754053	0.965746	0.977923	0.65652	0.639724	0.809508	0.280094	0.609267	0.818868
	865	1.6319	0.358023	0.157449	0.0119973	0.627633	0.297564			865	0.75432	0.949112	0.966565	0.659247	0.643792	0.81542	0.271696	0.612927	0.818341
	870	1.61096	0.347597	0.157975	0.0118881	0.625185	0.299626			870	0.7516	0.930628	0.954759	0.662416	0.645842	0.817251	0.263783	0.61586	0.816137
	875	1.58639	0.337091	0.158898	0.0122491	0.622551	0.300436			875	0.746678	0.910191	0.941053	0.664647	0.649525	0.823824	0.25639	0.620461	0.811651
	880	1.5588	0.327659	0.159811	0.0126004	0.620139	0.300783			880	0.738834	0.888541	0.926171	0.6654	0.654935	0.829901	0.249439	0.626281	0.806329
	885	1.53011	0.320846	0.160463	0.0125426	0.617809	0.300309			885	0.728019	0.866853	0.911922	0.667337	0.659324	0.832213	0.243182	0.633426	0.79954
	890	1.49989	0.313936	0.161074	0.0131347	0.615362	0.299742			890	0.716303	0.844554	0.896642	0.666706	0.661884	0.838629	0.237507	0.639582	0.792829
	895	1.47067	0.309346	0.161634	0.0135258	0.611457	0.297523			895	0.702757	0.824373	0.882255	0.667698	0.663358	0.843829	0.232258	0.645114	0.7827
	900	1.44077	0.307341	0.161881	0.0133602	0.607715	0.295581			900	0.686817	0.803632	0.869146	0.669185	0.665126	0.843802	0.22709	0.650672	0.772885
	905	1.4133	0.305213	0.162281	0.0136335	0.604154	0.293307			905	0.67166	0.786257	0.855948	0.66825	0.668321	0.846877	0.222511	0.657024	0.762375
	910	1.38662	0.307047	0.162328	0.0136024	0.599535	0.289844			910	0.653762	0.769446	0.845419	0.667914	0.669462	0.846626	0.218933	0.661463	0.750063
	915	1.36375	0.30933	0.162153	0.0139939	0.594644	0.286431			915	0.636641	0.757472	0.835496	0.665361	0.668125	0.84831	0.214907	0.666667	0.736791
	920	1.34395	0.313581	0.162273	0.0138766	0.590411	0.283475			920	0.619247	0.748548	0.827486	0.666092	0.669257	0.847983	0.211266	0.672506	0.724303
	925	1.32748	0.319883	0.16205	0.0141832	0.584936	0.279771			925	0.601767	0.742701	0.821611	0.664718	0.666514	0.849303	0.20815	0.675228	0.710952
	930	1.31439	0.32777	0.162015	0.0141659	0.579697	0.276306			930	0.584425	0.740445	0.817322	0.663712	0.667605	0.848659	0.205115	0.678525	0.697638
	935	1.30781	0.338066	0.16177	0.0142997	0.573625	0.27236			935	0.56903	0.74268	0.817024	0.66175	0.666692	0.848258	0.202574	0.678981	0.684262
	940	1.30439	0.348773	0.161173	0.0144575	0.567893	0.268778			940	0.554678	0.748499	0.817319	0.657949	0.664452	0.846301	0.200002	0.680165	0.671139
	945	1.30591	0.362464	0.16113	0.0147987	0.561753	0.264983			945	0.541003	0.757683	0.821274	0.656356	0.66356	0.84834	0.197721	0.679754	0.65812
	950	1.31053	0.375653	0.160195	0.0146082	0.555178	0.260962			950	0.529263	0.770477	0.825074	0.654913	0.657398	0.843507	0.195658	0.677706	0.64523
	955	1.32008	0.391187	0.159732	0.0147074	0.548503	0.256816			955	0.519115	0.785745	0.832634	0.652492	0.655135	0.842011	0.193983	0.67423	0.632988
	960	1.33296	0.406333	0.159372	0.0151126	0.541448	0.253071			960	0.511529	0.803384	0.841035	0.649421	0.652503	0.843053	0.191541	0.669686	0.621321
	965	1.34754	0.421249	0.159084	0.0151905	0.534777	0.248757			965	0.505323	0.822526	0.84954	0.64697	0.652198	0.841905	0.190497	0.664236	0.61025
	970	1.36398	0.436539	0.158702	0.0154807	0.527558	0.24463			970	0.500441	0.841882	0.859576	0.645391	0.648284	0.842498	0.188717	0.657794	0.599248
	975	1.38208	0.449803	0.158278	0.015404	0.521069	0.240957			975	0.498638	0.861899	0.869186	0.642997	0.647655	0.839725	0.187206	0.65086	0.590255
	980	1.40007	0.461281	0.157749	0.0155939	0.514146	0.237332			980	0.498727	0.8806	0.878426	0.641344	0.643126	0.839013	0.185348	0.641814	0.582244
	985	1.41771	0.470347	0.157421	0.0160442	0.506595	0.233172			985	0.50132	0.896293	0.888043	0.637656	0.641264	0.840296	0.183602	0.632031	0.573214
	990	1.43387	0.477476	0.156951	0.016005	0.500616	0.229818			990	0.504651	0.911378	0.895494	0.637242	0.637448	0.838325	0.182342	0.623893	0.566296
	995	1.44783	0.482432	0.156999	0.0161835	0.493629	0.226404			995	0.50903	0.921928	0.90309	0.635642	0.638622	0.83938	0.180373	0.61244	0.560248
	1000	1.45865	0.483414	0.156828	0.01642	0.487759	0.223584			1000	0.515005	0.929783	0.907371	0.635093	0.635956	0.84049	0.178817	0.601641	0.556083

## Sheet: sup fig2
b		mouse (control)			2DG 10 mM			azide 1 mM
	time	exp1	exp2	exp3	exp1	exp2	exp3	exp1	exp2	exp3
	0	0	0	0	0	0	0	0	0	0
	5	0.138922	0.108716	0.134848	0.135667	0.116821	0.146564	0.0475863	0.010044	0.0190768
	10	0.0824018	0.0277937	0.0668261	0.0900402	0.0633888	0.117529	-0.0133103	-0.0463956	-0.0341299
	15	-0.0120105	-0.037972	-0.00256637	0.0265504	0.00997401	0.0865894	-0.0669306	-0.0727786	-0.0665689
	20	-0.0944817	-0.0913332	-0.0573953	-0.0182137	-0.0221043	0.064714	-0.113509	-0.100425	-0.101675
	25	-0.175391	-0.157869	-0.1241	-0.0628457	-0.065455	0.0303097	-0.170834	-0.15032	-0.15365
	30	-0.278672	-0.25151	-0.214853	-0.124266	-0.133379	-0.0231082	-0.245253	-0.220933	-0.219875
	35	-0.409264	-0.369196	-0.337972	-0.204237	-0.214986	-0.0943722	-0.335068	-0.313077	-0.306929
	40	-0.570504	-0.512104	-0.485154	-0.296856	-0.314097	-0.184529	-0.447172	-0.41817	-0.414362
	45	-0.758333	-0.683611	-0.659165	-0.399511	-0.425511	-0.280488	-0.581227	-0.545875	-0.541707
	50	-0.968085	-0.871183	-0.853683	-0.517295	-0.546077	-0.391766	-0.739616	-0.693887	-0.690023
	55	-1.19518	-1.07835	-1.06752	-0.64443	-0.686149	-0.514619	-0.904487	-0.862339	-0.858934
	60	-1.43601	-1.29784	-1.2913	-0.775535	-0.83076	-0.645417	-1.09862	-1.04453	-1.0433
	65	-1.68787	-1.52854	-1.53149	-0.915501	-0.987112	-0.788195	-1.29483	-1.24375	-1.24211
	70	-1.94807	-1.76921	-1.77167	-1.06397	-1.15012	-0.941413	-1.50741	-1.45277	-1.45389
	75	-2.21001	-2.01419	-2.0243	-1.21327	-1.31602	-1.0913	-1.72611	-1.67544	-1.66972
	80	-2.4726	-2.26189	-2.27385	-1.36869	-1.48968	-1.24803	-1.95454	-1.90416	-1.89992
	85	-2.74189	-2.51101	-2.52784	-1.52093	-1.6646	-1.40749	-2.18706	-2.13808	-2.13127
	90	-3.00562	-2.76268	-2.78204	-1.67807	-1.84208	-1.5671	-2.40926	-2.37303	-2.36491
	95	-3.27125	-3.00982	-3.03895	-1.83733	-2.0171	-1.72985	-2.63484	-2.61044	-2.59901
	100	-3.52948	-3.25983	-3.28565	-1.99775	-2.1922	-1.88406	-2.86424	-2.84535	-2.83171
	105	-3.77895	-3.49628	-3.52293	-2.15601	-2.37309	-2.03189	-3.08214	-3.08882	-3.0564
	110	-4.02148	-3.72766	-3.75584	-2.29651	-2.54492	-2.19315	-3.27777	-3.32156	-3.27687
	115	-4.25283	-3.95427	-3.96946	-2.44669	-2.71097	-2.34783	-3.4745	-3.55407	-3.49577
	120	-4.4712	-4.16145	-4.17914	-2.58013	-2.8721	-2.49569	-3.68943	-3.76449	-3.71167
	125	-4.67433	-4.36541	-4.37751	-2.72714	-3.04745	-2.63608	-3.88202	-3.97822	-3.92521
	130	-4.86474	-4.55274	-4.55641	-2.86808	-3.20223	-2.77379	-4.03686	-4.17531	-4.09974
	135	-5.03412	-4.71376	-4.72322	-2.99899	-3.34907	-2.9035	-4.19282	-4.37187	-4.28787
	140	-5.18442	-4.86838	-4.87331	-3.12204	-3.49855	-3.01693	-4.32969	-4.57642	-4.45694
	145	-5.31369	-4.99134	-4.99473	-3.2239	-3.63968	-3.12536	-4.46224	-4.73985	-4.60412
	150	-5.43849	-5.12681	-5.10836	-3.32302	-3.76203	-3.25317	-4.56207	-4.91525	-4.74667
	155	-5.54411	-5.24416	-5.21694	-3.42727	-3.8666	-3.34474	-4.69586	-5.05167	-4.86377
	160	-5.63479	-5.32615	-5.30087	-3.55668	-3.9872	-3.41818	-4.81372	-5.18949	-4.97285
	165	-5.70252	-5.41255	-5.37986	-3.63401	-4.07823	-3.5083	-4.86455	-5.34204	-5.0819
	170	-5.78612	-5.48973	-5.45505	-3.66801	-4.17868	-3.60443	-4.86922	-5.46971	-5.21065
	175	-5.85107	-5.52696	-5.53079	-3.74918	-4.267	-3.67722	-4.97006	-5.56349	-5.30883
	180	-5.89765	-5.59526	-5.60313	-3.87131	-4.32364	-3.71194	-5.08553	-5.64393	-5.39938
	185	-5.94849	-5.64179	-5.63433	-3.91345	-4.40093	-3.77874	-5.19174	-5.72234	-5.40626
	190	-6.00687	-5.66988	-5.66768	-3.92767	-4.45396	-3.83426	-5.18495	-5.8121	-5.4899
	195	-6.00506	-5.72444	-5.68599	-3.99845	-4.52232	-3.88395	-5.16363	-5.85202	-5.53702
	200	-6.04772	-5.73878	-5.71659	-4.0658	-4.56454	-3.91644	-5.29697	-5.90005	-5.58531
	205	-6.09787	-5.75059	-5.73431	-4.12578	-4.59415	-3.95305	-5.38765	-5.91419	-5.62508
	210	-6.14859	-5.77433	-5.7595	-4.08835	-4.62992	-3.97348	-5.39919	-6.00966	-5.65417
	215	-6.14668	-5.80357	-5.80544	-4.13909	-4.70412	-4.04026	-5.39452	-6.08104	-5.68564
	220	-6.16173	-5.81234	-5.82692	-4.23227	-4.72546	-4.03566	-5.45086	-6.10356	-5.73053
	225	-6.21711	-5.82601	-5.84494	-4.25299	-4.74807	-4.06637	-5.47274	-6.11542	-5.76062
	230	-6.22668	-5.83959	-5.86457	-4.24005	-4.78092	-4.09678	-5.46269	-6.12927	-5.83176
	235	-6.23681	-5.85363	-5.88251	-4.25828	-4.8383	-4.11632	-5.5439	-6.18692	-5.88144
	240	-6.2819	-5.9031	-5.88069	-4.29585	-4.87077	-4.13776	-5.54935	-6.12069	-5.87148
	245	-6.28778	-5.91144	-5.90011	-4.32999	-4.88585	-4.15381	-5.55803	-6.19826	-5.86855

## Sheet: sup fig4
a		mouse (control)				2DG 10 mM				azide 1 mM						mouse (control)				2DG 10 mM				azide 1 mM					b		mouse (control) NLuc			mouse (control) FLuc			2DG 10 mM NLuc			2DG 10 mM FLuc			azide 1 mM NLuc			azide 1 mM FLuc
		Nluc intron (w/o intron)		Fluc intron (w/o intron)		Nluc intron (w/o intron)		Fluc intron (w/o intron)		Nluc intron (w/o intron)		Fluc intron (w/o intron)				Nluc intron (w/ intron)		Fluc intron (w/o intron)		Nluc intron (w/ intron)		Fluc intron (w/o intron)		Nluc intron (w/ intron)		Fluc intron (w/o intron)				time	exp1	exp2	exp3	exp1	exp2	exp3	exp1	exp2	exp3	exp1	exp2	exp3	exp1	exp2	exp3	exp1	exp2	exp3
	time	av	sd	av	sd	av	sd	av	sd	av	sd	av	sd		time	av	sd	av	sd	av	sd	av	sd	av	sd	av	sd			0	0.0327093	0.0255718	0.0253272	0.213799	0.33667	0.295247	0.127814	0.091659	0.0752939	0.803679	0.942053	0.665236	0.110984	0.0530348	0.0914953	0.491865	0.434939	0.584155
	0	-0.499	0.0287924	-0.788333	0.103737	-0.537333	0.0673375	-0.420333	0.161853	-0.499667	0.0645316	-0.825	0.0614898		0	-0.789667	0.0581741	-0.602	0.0231517	-0.404	0.182434	-0.465333	0.0442895	-0.814	0.0126754	-0.609	0.0412876			2	0.0808286	0.0638037	0.0599951	0.273296	0.346692	0.313145	0.242868	0.188109	0.144943	0.966876	1	0.718223	0.203124	0.0950717	0.160199	0.56752	0.461966	0.595937
	2	-0.457333	0.0271539	-0.764333	0.0929319	-0.543333	0.0634061	-0.502667	0.127845	-0.445333	0.0681567	-0.787	0.0514684		2	-0.771667	0.0544692	-0.585333	0.0199053	-0.462667	0.173007	-0.511667	0.0629938	-0.782	0.0134412	-0.581667	0.0377035			4	0.123555	0.0963797	0.089991	0.299503	0.358066	0.315361	0.330162	0.264382	0.202603	1	0.993563	0.724134	0.270839	0.128911	0.208998	0.586974	0.462956	0.586754
	4	-0.407667	0.0293995	-0.729667	0.0890749	-0.54	0.0585577	-0.568333	0.103254	-0.385333	0.0693566	-0.74	0.0555068		4	-0.743667	0.0582199	-0.563667	0.0179691	-0.536	0.189512	-0.549667	0.0705282	-0.736667	0.0190146	-0.556333	0.0313723			6	0.153623	0.119456	0.109483	0.306189	0.344725	0.309366	0.388989	0.313777	0.238248	0.99003	0.954719	0.706042	0.313999	0.153183	0.238987	0.582369	0.442905	0.570233
	6	-0.351667	0.0312143	-0.69	0.0718401	-0.539667	0.0529182	-0.635667	0.0944475	-0.326667	0.0691761	-0.683667	0.0549029		6	-0.700333	0.0613533	-0.527333	0.0160485	-0.573667	0.172299	-0.571667	0.0872175	-0.692	0.0223756	-0.521333	0.0327143			8	0.167338	0.134562	0.122959	0.299299	0.325633	0.306427	0.405356	0.344549	0.257552	0.938845	0.903573	0.681004	0.340219	0.175029	0.263513	0.569068	0.426942	0.558608
	8	-0.286	0.0363731	-0.640667	0.0657368	-0.533667	0.0535755	-0.689	0.084309	-0.266333	0.0692917	-0.626	0.053563		8	-0.650333	0.0643653	-0.494333	0.0199555	-0.629	0.163526	-0.603667	0.0923195	-0.634	0.0313794	-0.49	0.0346699			10	0.17378	0.145327	0.130883	0.290959	0.308459	0.301332	0.412544	0.360992	0.264543	0.889113	0.855396	0.644047	0.35606	0.194046	0.283738	0.555204	0.416288	0.551459
	10	-0.219333	0.0419325	-0.581333	0.0499433	-0.520667	0.0510327	-0.753	0.0743572	-0.199667	0.0730571	-0.561667	0.0516269		10	-0.597333	0.0675344	-0.45	0.0240555	-0.672	0.149495	-0.626667	0.125319	-0.573667	0.0381343	-0.450667	0.0361509			12	0.178693	0.153443	0.138416	0.283444	0.297877	0.300024	0.412676	0.371774	0.267379	0.853143	0.810305	0.618586	0.372648	0.212034	0.302665	0.546917	0.409162	0.549904
	12	-0.143667	0.0477214	-0.512	0.0409512	-0.507333	0.0499032	-0.790667	0.0636108	-0.132667	0.0714586	-0.492667	0.0446356		12	-0.526667	0.0676083	-0.401333	0.0328363	-0.712	0.15994	-0.658333	0.131697	-0.514	0.0433667	-0.417667	0.0385602			14	0.18315	0.162899	0.144494	0.278395	0.293457	0.299026	0.411118	0.372473	0.26483	0.824257	0.785593	0.598804	0.384389	0.230594	0.325758	0.541405	0.40718	0.548339
	14	-0.066	0.0553805	-0.439333	0.0405257	-0.482667	0.0465009	-0.835333	0.0722795	-0.0613333	0.081304	-0.422667	0.0578821		14	-0.452333	0.0696962	-0.344667	0.039911	-0.743333	0.150143	-0.669333	0.138025	-0.444333	0.0530807	-0.38	0.0430116			16	0.185027	0.17324	0.152086	0.27697	0.29164	0.298678	0.406841	0.380695	0.267675	0.797905	0.759159	0.582474	0.405836	0.248738	0.3477	0.544468	0.408824	0.551577
	16	0.0146667	0.0607152	-0.356333	0.0369098	-0.457667	0.0459601	-0.867333	0.0728034	0.00233333	0.078143	-0.355	0.0616523		16	-0.368333	0.0754424	-0.280333	0.045095	-0.773	0.144769	-0.675667	0.131733	-0.371333	0.0571567	-0.337667	0.0523153			18	0.18999	0.182878	0.158026	0.277748	0.291605	0.300239	0.404469	0.38276	0.269586	0.787541	0.73876	0.571692	0.421086	0.268018	0.370505	0.54662	0.414964	0.556048
	18	0.095	0.0627455	-0.270667	0.0392471	-0.428667	0.0466512	-0.884333	0.0829237	0.0663333	0.0753813	-0.284	0.0655744		18	-0.282	0.0728423	-0.209	0.0595371	-0.777333	0.133187	-0.671667	0.150034	-0.293	0.0619731	-0.282333	0.049708			20	0.195724	0.194224	0.165449	0.277514	0.293237	0.302941	0.40393	0.384885	0.270932	0.761164	0.719738	0.55998	0.433246	0.288395	0.394627	0.553543	0.421005	0.560853
	20	0.174333	0.0669054	-0.183	0.0511175	-0.376333	0.0345012	-0.892	0.0795676	0.137	0.0775435	-0.195667	0.0645084		20	-0.191333	0.0733954	-0.138667	0.0639809	-0.774333	0.132487	-0.666	0.143815	-0.222667	0.0633	-0.238333	0.0488012			22	0.200524	0.206208	0.173881	0.278323	0.295689	0.30628	0.393686	0.386108	0.275321	0.736549	0.70533	0.547672	0.457304	0.31196	0.419483	0.562117	0.428359	0.570995
	22	0.251667	0.0698164	-0.0943333	0.0571343	-0.332333	0.0327159	-0.870667	0.0659191	0.205667	0.0822456	-0.115	0.0788226		22	-0.101	0.0669677	-0.0596667	0.0672326	-0.776333	0.123648	-0.641333	0.148796	-0.144	0.065335	-0.183333	0.0502947			24	0.208214	0.219956	0.183153	0.280273	0.299663	0.309356	0.390655	0.388393	0.28014	0.723952	0.684713	0.532001	0.472269	0.335053	0.44535	0.567867	0.4397	0.579772
	24	0.33	0.0819085	0.006	0.0751864	-0.277333	0.0356417	-0.866333	0.0799396	0.267	0.0788226	-0.04	0.0827768		24	-0.006	0.0679019	0.022	0.0785875	-0.766	0.120485	-0.613333	0.145475	-0.0663333	0.0650658	-0.127667	0.0504403			26	0.216701	0.235101	0.194049	0.282326	0.304401	0.314956	0.385383	0.386449	0.280696	0.697626	0.668437	0.522609	0.494225	0.358406	0.473787	0.573998	0.451627	0.591232
	26	0.404333	0.0807857	0.0983333	0.0843465	-0.208	0.03995	-0.84	0.0947259	0.330667	0.0809835	0.042	0.0903383		26	0.0896667	0.0661581	0.102333	0.0745535	-0.739	0.098248	-0.574333	0.140595	0.011	0.0589406	-0.0723333	0.0471475			28	0.226936	0.253377	0.207578	0.287522	0.310773	0.321092	0.382208	0.389021	0.287005	0.680615	0.651342	0.514817	0.515612	0.386246	0.506031	0.585992	0.46308	0.604057
	28	0.474667	0.0796639	0.189333	0.103467	-0.146333	0.0352751	-0.808333	0.090013	0.385667	0.0699738	0.121667	0.0862342		28	0.181333	0.0647937	0.183	0.0853268	-0.725333	0.092899	-0.534667	0.139557	0.0946667	0.0580938	-0.0183333	0.0556317			30	0.240637	0.272698	0.221376	0.291103	0.31914	0.32963	0.376889	0.389973	0.293871	0.661757	0.638685	0.503405	0.536607	0.415862	0.536881	0.599192	0.479235	0.618689
	30	0.534	0.081265	0.280667	0.107156	-0.068	0.0459021	-0.771667	0.102578	0.439	0.0748398	0.193667	0.0955842		30	0.282	0.0661967	0.269	0.0869598	-0.681	0.0732712	-0.474667	0.129639	0.177333	0.0652704	0.0446667	0.0539527			32	0.256283	0.29541	0.238602	0.298222	0.327914	0.338831	0.379692	0.393399	0.297676	0.65261	0.622977	0.49381	0.560253	0.44599	0.566978	0.611911	0.495671	0.633993
	32	0.596	0.0735119	0.370333	0.113852	0.004	0.0484458	-0.725	0.123657	0.486333	0.0613297	0.264333	0.0828875		32	0.369333	0.0640278	0.346667	0.0849797	-0.644333	0.0466571	-0.426333	0.132056	0.252667	0.0581741	0.108333	0.0518802			34	0.272708	0.318127	0.255885	0.30529	0.339656	0.350107	0.384856	0.398746	0.306076	0.629766	0.612484	0.486674	0.58592	0.478741	0.602316	0.626192	0.514811	0.650652
	34	0.642333	0.0568712	0.445667	0.116586	0.0853333	0.0425245	-0.668	0.125694	0.531333	0.0562168	0.337	0.0877097		34	0.453	0.0561664	0.426667	0.0841639	-0.59	0.0335062	-0.365	0.147522	0.328	0.0601387	0.161	0.0492815			36	0.291633	0.344071	0.275283	0.31457	0.352021	0.363695	0.387492	0.405568	0.316916	0.623665	0.600676	0.48056	0.613718	0.51331	0.634359	0.640605	0.537649	0.66778
	36	0.693333	0.0623244	0.526667	0.123824	0.153333	0.0411987	-0.597333	0.121006	0.572	0.0595567	0.405333	0.0882968		36	0.545	0.0600389	0.499	0.0796367	-0.533333	0.0237954	-0.277	0.134144	0.399333	0.0538785	0.222	0.0478818			38	0.310767	0.370325	0.295824	0.325277	0.364078	0.377456	0.397963	0.415651	0.331105	0.606016	0.594001	0.476994	0.641576	0.546743	0.674335	0.654819	0.555527	0.689403
	38	0.737333	0.0529937	0.61	0.130733	0.234	0.058	-0.521333	0.128598	0.611667	0.0551936	0.473333	0.0933613		38	0.623667	0.0558231	0.572333	0.0798262	-0.474667	0.0077603	-0.209333	0.128692	0.475	0.0518909	0.279333	0.0446493			40	0.331901	0.397129	0.316753	0.336326	0.379548	0.392955	0.40484	0.426609	0.349412	0.594585	0.584794	0.478029	0.668391	0.581255	0.703594	0.671406	0.574539	0.706306
	40	0.771	0.0485695	0.679333	0.125544	0.310667	0.0547205	-0.453667	0.13335	0.643333	0.0496521	0.537333	0.0911336		40	0.7	0.0502062	0.643333	0.0743386	-0.403	0.0282489	-0.130333	0.137026	0.539667	0.0502814	0.338	0.0369865			42	0.352805	0.425632	0.336434	0.348132	0.395482	0.408553	0.414773	0.439225	0.368294	0.589197	0.582431	0.475127	0.692756	0.618218	0.733476	0.685967	0.596934	0.725174
	42	0.793333	0.0246644	0.736333	0.123699	0.386	0.0565066	-0.384	0.15033	0.676667	0.0553384	0.599667	0.104701		42	0.774	0.0540062	0.704667	0.0694854	-0.333	0.0531099	-0.0436667	0.130589	0.598667	0.0450876	0.393333	0.031436			44	0.373774	0.453005	0.356423	0.360068	0.411241	0.425145	0.442173	0.457012	0.395342	0.585799	0.576333	0.480983	0.72569	0.651872	0.767985	0.708642	0.623107	0.745322
	44	0.811	0.0202978	0.800333	0.125548	0.447667	0.0656836	-0.296667	0.139343	0.697	0.0484974	0.651667	0.0934095		44	0.832333	0.0545914	0.767333	0.0686311	-0.257667	0.0717976	0.024	0.1251	0.661667	0.0440025	0.446333	0.0257725			46	0.394084	0.480316	0.37574	0.372714	0.428587	0.440362	0.462158	0.476247	0.417895	0.593075	0.577163	0.487151	0.756465	0.683749	0.803413	0.724473	0.6463	0.768682
	46	0.83	0.0160935	0.858667	0.125225	0.514	0.0636475	-0.219333	0.148769	0.712667	0.0494402	0.704333	0.0879451		46	0.890667	0.0501819	0.817667	0.0595893	-0.185	0.0962947	0.11	0.127509	0.720667	0.0396849	0.485333	0.0265497			48	0.413265	0.506222	0.397899	0.387739	0.444653	0.459805	0.484646	0.501594	0.446872	0.589936	0.577148	0.494224	0.780669	0.719953	0.831036	0.742616	0.668172	0.787044
	48	0.830667	0.0274287	0.897333	0.120931	0.573333	0.0580718	-0.134667	0.144074	0.726333	0.0522909	0.75	0.0878465		48	0.943	0.0461375	0.864	0.0542648	-0.125	0.107716	0.181333	0.126376	0.772	0.0307354	0.546333	0.0223656			50	0.434207	0.532589	0.415316	0.401535	0.461522	0.476152	0.512598	0.532112	0.483344	0.59148	0.583299	0.504411	0.807794	0.752414	0.862209	0.760358	0.693127	0.808333
	50	0.830667	0.0296704	0.938667	0.1185	0.636	0.0626019	-0.046	0.134045	0.739	0.0455082	0.797667	0.0751088		50	0.987333	0.0487465	0.897667	0.0466214	-0.0323333	0.137046	0.282667	0.120588	0.817667	0.0315947	0.585333	0.0238933			52	0.453994	0.557501	0.431994	0.413561	0.478407	0.493648	0.542683	0.557498	0.513811	0.59879	0.586656	0.515308	0.835394	0.783859	0.881394	0.781002	0.717732	0.825425
	52	0.825	0.0387427	0.969667	0.110065	0.677667	0.0551936	0.0373333	0.137631	0.753	0.049	0.838333	0.0790084		52	1.01933	0.0503344	0.924667	0.0401857	0.035	0.161272	0.339333	0.109424	0.864667	0.0273902	0.634	0.0185472			54	0.469232	0.579611	0.44652	0.428569	0.494971	0.509065	0.573761	0.588881	0.559257	0.602902	0.592153	0.530218	0.855775	0.8118	0.908705	0.797113	0.73846	0.844639
	54	0.810333	0.0403774	1.00067	0.113602	0.732333	0.0512478	0.126667	0.132387	0.751333	0.0522909	0.867333	0.0765136		54	1.04633	0.0511621	0.949	0.0332566	0.098	0.178193	0.422333	0.0976809	0.907667	0.0261576	0.675333	0.0167597			56	0.488963	0.601638	0.45971	0.443409	0.509995	0.525047	0.603858	0.623986	0.592928	0.607677	0.599978	0.549455	0.880653	0.839953	0.922879	0.815932	0.762874	0.857228
	56	0.787333	0.0525579	1.021	0.102269	0.766333	0.0550848	0.195667	0.143855	0.751667	0.0552932	0.902333	0.0735142		56	1.07	0.0516591	0.962333	0.0266625	0.194	0.198126	0.507667	0.0961607	0.949667	0.0267374	0.710667	0.0163367			58	0.505062	0.621119	0.466505	0.454032	0.527866	0.535686	0.643707	0.657158	0.630279	0.618898	0.609374	0.566706	0.900813	0.866164	0.939344	0.832689	0.784788	0.875162
	58	0.757	0.0586174	1.02833	0.0938527	0.799667	0.0419325	0.272333	0.13574	0.748667	0.0596518	0.926	0.0628649		58	1.068	0.0592002	0.969667	0.0238933	0.256	0.219995	0.560333	0.0844683	0.974	0.024097	0.742	0.0214165			60	0.516962	0.641694	0.47971	0.467535	0.540718	0.551035	0.674211	0.690391	0.661052	0.635128	0.618679	0.587713	0.915457	0.889519	0.957966	0.84837	0.807352	0.89051
	60	0.723667	0.0625646	1.03333	0.0925761	0.821333	0.0493288	0.352667	0.135123	0.734667	0.0640104	0.944	0.0582838		60	1.076	0.0593521	0.966333	0.0214838	0.318333	0.229498	0.640667	0.0794747	1.001	0.0193046	0.778667	0.0169771			62	0.532096	0.657243	0.488279	0.481107	0.55522	0.565991	0.703085	0.725117	0.706919	0.648925	0.632888	0.609798	0.933343	0.912723	0.971828	0.86389	0.827927	0.907254
	62	0.690333	0.0657749	1.03167	0.0869502	0.856333	0.0534072	0.418	0.142717	0.724333	0.0699809	0.961	0.056205		62	1.07233	0.0681876	0.954333	0.018732	0.397	0.251023	0.692333	0.0691392	1.02067	0.018732	0.798333	0.022291			64	0.542099	0.671363	0.494979	0.493326	0.569627	0.57567	0.739591	0.757865	0.742134	0.660809	0.647286	0.627704	0.948851	0.932004	0.979947	0.880154	0.847807	0.920972
	64	0.642	0.068695	1.02133	0.0797517	0.863667	0.0386566	0.493333	0.130516	0.711	0.0672681	0.977	0.0495177		64	1.061	0.0637495	0.946333	0.0208859	0.463667	0.251569	0.75	0.051923	1.03533	0.0234568	0.822	0.0219241			66	0.553727	0.684794	0.4929	0.50326	0.581953	0.583861	0.770275	0.795322	0.776586	0.671492	0.659409	0.650891	0.960378	0.94875	0.996605	0.892342	0.866829	0.938178
	66	0.596333	0.0691689	1.00167	0.0693566	0.875	0.0503885	0.567333	0.1262	0.688333	0.0765136	0.984	0.0443058		66	1.03933	0.0601461	0.918667	0.0285813	0.526667	0.267141	0.798333	0.0450876	1.044	0.0166733	0.836667	0.0267374			68	0.560952	0.693992	0.494473	0.514066	0.593963	0.594522	0.795184	0.820807	0.810599	0.692011	0.674167	0.672368	0.971267	0.96371	0.996014	0.90658	0.885469	0.94638
	68	0.546	0.0717147	0.980333	0.0635164	0.878333	0.0378726	0.633333	0.128142	0.664	0.0800687	0.983	0.0433128		68	1.01133	0.068733	0.891	0.0288906	0.586667	0.272722	0.836333	0.0318469	1.04567	0.0217919	0.854667	0.0263987			70	0.568675	0.700902	0.497888	0.524536	0.604806	0.604149	0.824789	0.851281	0.84033	0.705943	0.687187	0.695847	0.977348	0.973576	0.998889	0.921308	0.901333	0.956814
	70	0.497667	0.0707201	0.959	0.0592706	0.877333	0.0441626	0.676667	0.137165	0.645	0.0781729	0.989	0.0387427		70	0.970667	0.0652704	0.849333	0.0373839	0.643	0.2779	0.882333	0.0330084	1.046	0.0163911	0.859667	0.0265372			72	0.570377	0.706951	0.494247	0.532099	0.61399	0.608979	0.852453	0.878814	0.864785	0.725228	0.699989	0.718519	0.981519	0.983278	1	0.931436	0.917531	0.965994
	72	0.441	0.0713583	0.920667	0.0517912	0.88	0.039128	0.728	0.138589	0.613333	0.0820081	0.981333	0.0310859		72	0.942667	0.0731452	0.816	0.0467333	0.678667	0.291095	0.917667	0.0294882	1.03933	0.0172111	0.860333	0.0361694			74	0.573159	0.707998	0.492765	0.540203	0.620493	0.616699	0.879243	0.903864	0.896724	0.743968	0.718584	0.738073	0.992175	0.989615	0.995949	0.945928	0.932949	0.972935
	74	0.382667	0.070316	0.880333	0.0420991	0.858	0.0363731	0.77	0.126475	0.580667	0.0840972	0.968333	0.0293655		74	0.897667	0.0722696	0.773667	0.0491958	0.743667	0.284563	0.955	0.0163299	1.02633	0.01668	0.856333	0.0320139			76	0.574582	0.708414	0.48875	0.547407	0.627724	0.61996	0.901827	0.92023	0.913273	0.762364	0.729101	0.763157	1	0.999316	0.993196	0.954674	0.946074	0.982475
	76	0.330333	0.0690604	0.839333	0.0414769	0.847	0.0353412	0.831	0.129294	0.547	0.086539	0.958667	0.0345881		76	0.853	0.0759078	0.720333	0.0525505	0.782667	0.294656	0.967333	0.0349317	1.017	0.0145144	0.858	0.0411582			78	0.572588	0.704249	0.484936	0.55268	0.633775	0.626162	0.927706	0.943512	0.93657	0.780709	0.746313	0.784371	0.995186	0.998634	0.990974	0.962199	0.95571	0.987493
	78	0.270667	0.0659571	0.788333	0.0362951	0.836333	0.0300888	0.869667	0.133781	0.512	0.0892693	0.941333	0.0329292		78	0.798333	0.0883943	0.667333	0.0570633	0.808667	0.287673	0.99	0.0436883	1.00733	0.0180062	0.849667	0.0383782			80	0.568341	0.700399	0.476829	0.558811	0.639155	0.627188	0.940358	0.958441	0.953711	0.79407	0.754866	0.806701	0.996207	1	0.983098	0.971675	0.966092	0.994206
	80	0.214667	0.0666658	0.739667	0.028006	0.807667	0.0346747	0.881333	0.14304	0.480333	0.0928727	0.920333	0.038553		80	0.743	0.0787274	0.612333	0.0568644	0.844333	0.290164	1	0.0500067	0.970333	0.018625	0.839	0.0449296			82	0.562445	0.692028	0.468369	0.562307	0.64019	0.628642	0.961649	0.970809	0.962936	0.813725	0.764515	0.825803	0.998953	0.998801	0.971176	0.979152	0.976269	0.995002
	82	0.156333	0.058731	0.688	0.0265141	0.786333	0.0292632	0.920333	0.135493	0.443667	0.0896233	0.899667	0.0427824		82	0.686	0.0821706	0.554333	0.0639809	0.875667	0.298367	1.01967	0.0752123	0.946333	0.021853	0.824667	0.049493			84	0.555027	0.68269	0.460025	0.564166	0.642707	0.629026	0.972144	0.974543	0.976353	0.828856	0.779645	0.845961	0.989688	0.992851	0.960235	0.984746	0.981328	0.997353
	84	0.0963333	0.0552932	0.632667	0.0263502	0.760667	0.0347035	0.940333	0.140005	0.409333	0.0904728	0.874333	0.0527289		84	0.623333	0.0837947	0.493333	0.0709804	0.900667	0.288989	1.01833	0.0656878	0.905333	0.0279325	0.799	0.0570789			86	0.547152	0.673156	0.451839	0.565604	0.642699	0.629102	0.98337	0.990622	0.993781	0.842326	0.78764	0.865379	0.985536	0.988483	0.947427	0.988846	0.988385	0.998906
	86	0.0413333	0.0517333	0.575667	0.0297377	0.717	0.0343948	0.954333	0.148072	0.36	0.0828191	0.838333	0.0466512		86	0.559333	0.0912737	0.432333	0.0708159	0.918667	0.274494	1.00867	0.0742713	0.875	0.0300111	0.773	0.0502062			88	0.534931	0.659661	0.440594	0.566289	0.641764	0.626784	0.987695	0.9988	0.989267	0.860411	0.799841	0.881532	0.978811	0.978124	0.938336	0.994287	0.993092	1
	88	-0.017	0.0476235	0.511667	0.0291605	0.690667	0.0251661	0.975	0.137884	0.316667	0.0820813	0.802	0.049689		88	0.507	0.0890393	0.373	0.0739504	0.923	0.254579	0.992667	0.0956847	0.836	0.0334166	0.750333	0.0628879			90	0.524481	0.644682	0.430209	0.565676	0.637846	0.624121	0.992799	0.995754	1	0.876356	0.811833	0.899206	0.96928	0.968555	0.918764	0.997041	0.996568	0.998473
	90	-0.0713333	0.0458839	0.442	0.0346987	0.657333	0.0364737	0.972667	0.141709	0.278	0.0850353	0.770333	0.0545924		90	0.435667	0.0987567	0.310333	0.0768433	0.930667	0.239642	0.981	0.100608	0.794667	0.0313723	0.725333	0.0530178			92	0.513624	0.628709	0.418467	0.56389	0.633992	0.621613	1	0.996476	0.9937	0.89252	0.818925	0.916005	0.95767	0.955556	0.901737	0.996751	0.996829	0.996581
	92	-0.125	0.0392301	0.381333	0.0315013	0.627	0.0298664	0.987667	0.141987	0.242667	0.0784878	0.739	0.052259		92	0.367333	0.0972294	0.245	0.0761052	0.932667	0.25008	0.956667	0.0992819	0.759	0.0270924	0.705333	0.0540761			94	0.501319	0.614033	0.408192	0.562362	0.632197	0.616881	0.990032	1	0.996482	0.894929	0.827764	0.930319	0.949311	0.942388	0.889578	0.999505	1	0.994299
	94	-0.176	0.0362905	0.312	0.0327414	0.582333	0.0236925	0.976667	0.142567	0.193333	0.081525	0.698	0.0700214		94	0.297667	0.102102	0.177333	0.071844	0.919	0.236923	0.943667	0.116649	0.703333	0.0331092	0.661667	0.0634368			96	0.488546	0.595218	0.39554	0.558328	0.62568	0.61097	0.99492	0.996999	0.994158	0.907886	0.831742	0.943586	0.934996	0.925769	0.868614	1	0.997812	0.988628
	96	-0.228333	0.0281839	0.252	0.0346987	0.538333	0.0258908	0.976	0.133877	0.162	0.0776595	0.653333	0.0656836		96	0.230333	0.0992382	0.117667	0.0765608	0.932667	0.237734	0.92	0.117754	0.673333	0.0246351	0.630333	0.0421294			98	0.474059	0.577457	0.383083	0.554768	0.618844	0.604084	0.98385	0.988337	0.982527	0.919879	0.83639	0.949954	0.916863	0.909401	0.850648	0.9979	0.994606	0.982464
	98	-0.274	0.0238118	0.184	0.037	0.493667	0.0225019	0.956	0.120628	0.115	0.0727461	0.609667	0.0674858		98	0.163667	0.104327	0.0523333	0.0795585	0.932667	0.210492	0.877333	0.126186	0.623	0.0326599	0.602	0.0510751			100	0.461413	0.561019	0.372199	0.549705	0.613015	0.597505	0.981465	0.979179	0.9755	0.932165	0.844462	0.965515	0.903323	0.890281	0.82909	0.995254	0.993882	0.977183
	100	-0.319333	0.0169214	0.117667	0.0435239	0.453667	0.0297377	0.934333	0.123184	0.0723333	0.0597188	0.561667	0.0575007		100	0.0953333	0.102079	-0.00466667	0.0804418	0.914667	0.204167	0.852667	0.122731	0.559333	0.0424683	0.553	0.0561664			102	0.446531	0.542365	0.360326	0.542562	0.603954	0.591238	0.982268	0.970748	0.964597	0.9407	0.846941	0.975401	0.887692	0.871245	0.807901	0.993199	0.988007	0.969432
	102	-0.363333	0.0152753	0.0503333	0.0390683	0.407667	0.0235867	0.920333	0.125437	0.02	0.0638514	0.504667	0.0754078		102	0.0256667	0.107376	-0.0636667	0.080093	0.877	0.192043	0.814	0.137654	0.511333	0.0406639	0.521	0.0470815			104	0.433608	0.525043	0.347983	0.538003	0.595411	0.582813	0.972204	0.953534	0.950731	0.941808	0.843996	0.980594	0.874634	0.853323	0.787755	0.988618	0.983318	0.961262
	104	-0.406	0.01253	-0.0196667	0.043501	0.363667	0.03073	0.893333	0.12248	-0.0156667	0.0686246	0.458667	0.0836919		104	-0.0406667	0.108402	-0.124333	0.0786822	0.870667	0.166033	0.765333	0.123538	0.465333	0.0311805	0.481	0.0425911			106	0.418333	0.506293	0.337856	0.532158	0.586745	0.574601	0.960858	0.945379	0.938401	0.94832	0.850007	0.988292	0.857459	0.831473	0.769932	0.983889	0.977591	0.953386
	106	-0.449667	0.0118462	-0.0843333	0.0456326	0.310667	0.0225906	0.866667	0.108721	-0.054	0.0648999	0.405667	0.0801083		106	-0.105	0.112083	-0.179667	0.0801429	0.847667	0.154698	0.738	0.141211	0.417333	0.0404997	0.448	0.0412149			108	0.403611	0.487647	0.325887	0.523656	0.578212	0.566917	0.947667	0.930296	0.929238	0.95307	0.848484	0.992881	0.837743	0.815029	0.752216	0.973844	0.973831	0.946083
	108	-0.482667	0.0102144	-0.146667	0.0480451	0.277	0.0285832	0.837667	0.11662	-0.101667	0.0596853	0.348	0.0766029		108	-0.173	0.112582	-0.232333	0.0778774	0.830667	0.129924	0.695667	0.149872	0.355667	0.0360771	0.403	0.0420079			110	0.390423	0.470376	0.315342	0.517141	0.568881	0.55736	0.924064	0.912201	0.91076	0.953154	0.84679	0.998716	0.817351	0.784105	0.730027	0.967977	0.959908	0.935412
	110	-0.514	0.00655744	-0.21	0.0466047	0.239667	0.0310054	0.806333	0.121167	-0.137333	0.0562168	0.306333	0.0846069		110	-0.229	0.116879	-0.282	0.0795026	0.794	0.142183	0.640333	0.139258	0.301	0.0408248	0.353333	0.043492			112	0.375591	0.453128	0.304257	0.509812	0.557063	0.547939	0.915509	0.900709	0.891457	0.960111	0.847329	0.998035	0.79602	0.761309	0.708763	0.960669	0.9484	0.923848
	112	-0.547	0.0130767	-0.269333	0.0463177	0.196667	0.0305669	0.761667	0.102676	-0.174	0.044238	0.258667	0.0721965		112	-0.290333	0.11307	-0.334	0.0794019	0.779	0.103267	0.606333	0.143314	0.245667	0.0437137	0.303667	0.0367181			114	0.363974	0.435987	0.293398	0.500148	0.54624	0.536952	0.910058	0.877911	0.871516	0.959054	0.842036	0.996907	0.775694	0.743803	0.688681	0.951736	0.940481	0.913973
	114	-0.573	0.01253	-0.327333	0.0460471	0.153333	0.0265769	0.713667	0.0987843	-0.210333	0.041489	0.201667	0.0732143		114	-0.351333	0.107339	-0.383	0.0781963	0.727667	0.0952272	0.547	0.145685	0.184	0.0478121	0.268667	0.0394152			116	0.350973	0.419143	0.284236	0.490439	0.536854	0.528994	0.893488	0.865928	0.855551	0.960246	0.841231	1	0.760404	0.721222	0.673027	0.943911	0.929589	0.905588
	116	-0.598	0.0195192	-0.384	0.0432782	0.107	0.0216564	0.682667	0.0957932	-0.249667	0.0473533	0.149	0.0874014		116	-0.408333	0.110581	-0.428333	0.0740285	0.680333	0.077155	0.511	0.148555	0.125333	0.0359753	0.219333	0.0373839			118	0.338537	0.404898	0.274659	0.482116	0.523911	0.519081	0.87076	0.847773	0.834802	0.958618	0.834216	0.994567	0.736406	0.698668	0.648641	0.932085	0.922939	0.890787
	118	-0.621	0.0193132	-0.441667	0.0472476	0.0606667	0.0145717	0.640333	0.0948754	-0.288333	0.0435239	0.0983333	0.0888219		118	-0.455	0.10931	-0.466	0.0736071	0.643667	0.0599018	0.440333	0.14757	0.0753333	0.0331092	0.176667	0.0287673			120	0.325841	0.388201	0.266235	0.473631	0.514488	0.510297	0.853376	0.826396	0.812752	0.953482	0.83295	0.993688	0.725869	0.676911	0.633309	0.921239	0.907506	0.879561
	120	-0.636	0.0248797	-0.492	0.0483839	0.0206667	0.0221886	0.59	0.0912414	-0.327667	0.040104	0.037	0.0856329		120	-0.507333	0.10549	-0.508333	0.0718764	0.619667	0.0441915	0.410333	0.151685	0.0223333	0.0425859	0.139667	0.0308797			122	0.31606	0.374217	0.258327	0.464871	0.502368	0.500808	0.832121	0.807012	0.791519	0.944821	0.82854	0.986268	0.701022	0.653809	0.614289	0.910726	0.893769	0.867219
	122	-0.653	0.0262298	-0.540333	0.0411866	-0.0183333	0.0169214	0.540667	0.0898573	-0.359667	0.0355575	-0.017	0.0818535		122	-0.553333	0.100775	-0.544	0.0670124	0.569333	0.0448132	0.349333	0.13419	-0.039	0.0423399	0.0883333	0.021746			124	0.30521	0.360573	0.251192	0.456409	0.491494	0.490444	0.818714	0.785299	0.770161	0.939332	0.819362	0.979377	0.681415	0.626834	0.600168	0.899054	0.875884	0.856746
	124	-0.663667	0.03073	-0.582	0.0418688	-0.0606667	0.0257747	0.491	0.0882553	-0.398667	0.037314	-0.064	0.0800687		124	-0.598	0.102596	-0.575667	0.0665449	0.519	0.0193046	0.309667	0.136177	-0.0893333	0.0354902	0.0473333	0.0265121			126	0.295685	0.348206	0.243184	0.445777	0.481451	0.481205	0.796573	0.767094	0.747608	0.931997	0.81291	0.976863	0.659074	0.602448	0.574018	0.888325	0.860248	0.836811
	126	-0.666333	0.031628	-0.621667	0.0362537	-0.0933333	0.0269506	0.441667	0.0916642	-0.427333	0.0349333	-0.115667	0.0795634		126	-0.632333	0.100897	-0.605333	0.0612391	0.460667	0.0100775	0.235	0.139673	-0.141333	0.0349221	0.0116667	0.0229831			128	0.286459	0.3364	0.235807	0.436703	0.469752	0.470716	0.779381	0.743415	0.72756	0.930101	0.802567	0.962853	0.642908	0.587132	0.555686	0.873805	0.850437	0.823243
	128	-0.67	0.038	-0.659333	0.0418848	-0.125667	0.0232451	0.389667	0.0761205	-0.459	0.0345977	-0.170667	0.0781558		128	-0.668667	0.0929241	-0.629	0.0535226	0.415	0.00294392	0.197667	0.134601	-0.190667	0.0400111	-0.0416667	0.0254864			130	0.275433	0.325352	0.228881	0.428511	0.457719	0.462293	0.74678	0.723074	0.709827	0.917865	0.796916	0.955053	0.629271	0.56452	0.538967	0.859266	0.834078	0.810642
	130	-0.663667	0.0337095	-0.689333	0.0384231	-0.163333	0.0257747	0.333333	0.0843465	-0.486333	0.0297714	-0.220333	0.0770541		130	-0.702	0.0907304	-0.654667	0.0514738	0.380667	0.0202704	0.157	0.134097	-0.242333	0.0387843	-0.074	0.0214631			132	0.269267	0.316404	0.22349	0.419903	0.448214	0.452709	0.736932	0.70315	0.691367	0.912477	0.784948	0.945259	0.607434	0.540625	0.520696	0.845045	0.814934	0.796286
	132	-0.658667	0.037072	-0.719	0.0355387	-0.196	0.0259422	0.293667	0.0787485	-0.515333	0.03139	-0.267333	0.0676782		132	-0.727333	0.0841599	-0.671667	0.0490601	0.336667	0.029409	0.093	0.119658	-0.293667	0.0364448	-0.119	0.0256645			134	0.263528	0.306991	0.218955	0.411115	0.437305	0.444591	0.726029	0.686432	0.666086	0.90557	0.773577	0.934646	0.591067	0.522379	0.507071	0.834897	0.803194	0.782951
	134	-0.642333	0.0403774	-0.738333	0.0306159	-0.234667	0.0177858	0.238667	0.0766442	-0.543667	0.0321299	-0.319333	0.0711149		134	-0.75	0.0772183	-0.685333	0.0426797	0.277667	0.0472182	0.045	0.121114	-0.347	0.036341	-0.162333	0.020548			136	0.255673	0.298854	0.214943	0.402925	0.428043	0.436151	0.70614	0.666459	0.647294	0.88547	0.766387	0.924294	0.576232	0.499089	0.495987	0.823561	0.783698	0.77323
	136	-0.629333	0.0406981	-0.760667	0.0266333	-0.265	0.0226053	0.184	0.0788226	-0.565333	0.0273008	-0.368333	0.0728034		136	-0.763333	0.0665148	-0.696	0.0353648	0.235	0.0447512	-0.005	0.110872	-0.394	0.0355246	-0.198333	0.0200721			138	0.251852	0.291652	0.211373	0.39509	0.418777	0.428194	0.686839	0.649262	0.624688	0.871867	0.753862	0.910178	0.559509	0.481646	0.482204	0.806261	0.768776	0.759052
	138	-0.608	0.0423202	-0.773	0.0242693	-0.291667	0.0274287	0.134333	0.0697878	-0.587	0.025865	-0.413667	0.0724523		138	-0.776667	0.0597458	-0.704667	0.0308797	0.181667	0.0577196	-0.0473333	0.105174	-0.442	0.0344093	-0.237	0.0209284			140	0.246433	0.285438	0.209096	0.386973	0.409418	0.421111	0.663919	0.629317	0.605411	0.867385	0.743349	0.895344	0.543575	0.466166	0.463542	0.793403	0.756044	0.741964
	140	-0.579333	0.0406981	-0.775333	0.020108	-0.325333	0.0253246	0.0793333	0.078143	-0.612667	0.0277549	-0.457	0.0707602		140	-0.782333	0.0577485	-0.702667	0.0254602	0.129333	0.0592302	-0.0993333	0.0989759	-0.486667	0.0356495	-0.276333	0.0233286			142	0.243354	0.279647	0.205631	0.379956	0.399849	0.412739	0.639334	0.611189	0.586413	0.853857	0.731638	0.884291	0.525038	0.448248	0.450687	0.780844	0.73995	0.728203
	142	-0.547	0.0393954	-0.776	0.0220681	-0.354	0.0242487	0.031	0.0782496	-0.628	0.031225	-0.494	0.0589661		142	-0.784	0.0502461	-0.701333	0.0197709	0.0826667	0.0741725	-0.125333	0.097452	-0.527667	0.0367907	-0.302667	0.0175563			144	0.240716	0.276885	0.205205	0.373565	0.391952	0.405671	0.627173	0.590318	0.564686	0.84225	0.718467	0.866334	0.508883	0.429117	0.436854	0.763264	0.721747	0.7141
	144	-0.508333	0.039425	-0.769	0.0147986	-0.378333	0.0281839	-0.0273333	0.074272	-0.651667	0.0306649	-0.544667	0.0651869		144	-0.776667	0.0338657	-0.693667	0.0153261	0.0506667	0.0744774	-0.179667	0.0891079	-0.569	0.0310269	-0.348667	0.0209815			146	0.238203	0.274271	0.203215	0.366192	0.384321	0.40043	0.608039	0.574723	0.546487	0.827522	0.705398	0.852886	0.497112	0.412403	0.425964	0.751406	0.702389	0.70064
	146	-0.470333	0.0375278	-0.761667	0.0120139	-0.407333	0.0231157	-0.0753333	0.0613297	-0.668667	0.0292632	-0.581667	0.0706847		146	-0.761	0.0315066	-0.682667	0.00928559	-0.00566667	0.0852069	-0.217333	0.0780783	-0.612667	0.0303022	-0.376667	0.0210449			148	0.236759	0.2732	0.203378	0.361097	0.377903	0.39468	0.59462	0.55426	0.523441	0.812869	0.692465	0.838977	0.478942	0.396935	0.412478	0.737126	0.688868	0.689553
	148	-0.417333	0.0356417	-0.747333	0.010504	-0.433	0.021166	-0.126	0.068942	-0.683	0.0306431	-0.621	0.0581292		148	-0.751667	0.0265874	-0.661667	0.0135728	-0.0563333	0.0889732	-0.252667	0.0808881	-0.645	0.0282489	-0.413333	0.0181169			150	0.238895	0.272963	0.204861	0.355446	0.372009	0.390111	0.581154	0.539111	0.50682	0.799223	0.678528	0.824924	0.465443	0.38364	0.405395	0.722007	0.673698	0.677122
	150	-0.366333	0.0362261	-0.722333	0.00472582	-0.457667	0.028006	-0.173333	0.0672632	-0.696667	0.0283608	-0.652333	0.0597439		150	-0.726667	0.0232283	-0.639333	0.0173269	-0.0933333	0.100917	-0.304333	0.0712991	-0.685333	0.0263354	-0.443	0.0208327			152	0.238442	0.273998	0.206854	0.351917	0.365408	0.385074	0.562487	0.523236	0.496886	0.786198	0.667894	0.804305	0.456732	0.369231	0.391178	0.710027	0.65485	0.66275
	152	-0.311	0.0315119	-0.698	0.008544	-0.483333	0.0207926	-0.23	0.0635295	-0.709	0.0322335	-0.688	0.0565066		152	-0.703333	0.0200721	-0.611667	0.0244449	-0.159	0.0810309	-0.339667	0.0642201	-0.719333	0.0257466	-0.466333	0.0148174			154	0.24296	0.277813	0.208696	0.347995	0.361355	0.381662	0.548553	0.506132	0.47743	0.772603	0.651667	0.788381	0.445645	0.354928	0.384805	0.695541	0.640165	0.651197
	154	-0.250667	0.025697	-0.662667	0.00702377	-0.507333	0.0317857	-0.270333	0.0578129	-0.717	0.0294449	-0.722667	0.0560387		154	-0.670333	0.0303462	-0.580333	0.027451	-0.202	0.0998532	-0.373667	0.0507696	-0.750333	0.0283941	-0.498333	0.00974109			156	0.245562	0.280551	0.21189	0.344185	0.356731	0.378733	0.533529	0.491313	0.463098	0.759611	0.641479	0.77552	0.432251	0.342911	0.377675	0.681322	0.623948	0.642421
	156	-0.187333	0.0271539	-0.622333	0.0085049	-0.523667	0.0285365	-0.326333	0.0648254	-0.726667	0.0323471	-0.755	0.0554346		156	-0.628333	0.0361601	-0.542667	0.0371154	-0.244	0.0947664	-0.401	0.0518716	-0.781333	0.0246892	-0.528667	0.0175563			158	0.250074	0.288036	0.2173	0.341665	0.355003	0.376715	0.514263	0.477596	0.444826	0.743599	0.628008	0.759878	0.42014	0.330267	0.370591	0.668583	0.608578	0.628484
	158	-0.124	0.0238118	-0.583	0.0117898	-0.545667	0.0308599	-0.369333	0.0690821	-0.731	0.0355949	-0.777667	0.0564388		158	-0.591667	0.0446493	-0.500667	0.043515	-0.283	0.0970498	-0.441	0.0482494	-0.806667	0.0225733	-0.552667	0.0134247			160	0.254895	0.294076	0.221491	0.338968	0.351694	0.375034	0.503433	0.46264	0.429705	0.731497	0.613401	0.740772	0.417656	0.319971	0.359895	0.655437	0.594229	0.616274
	160	-0.059	0.0165227	-0.535667	0.012897	-0.561667	0.0291433	-0.418333	0.0630661	-0.730667	0.033828	-0.801333	0.0544549		160	-0.539	0.0564683	-0.456	0.0526181	-0.316333	0.108374	-0.474333	0.0433769	-0.831667	0.0186964	-0.571333	0.0172111			162	0.260993	0.30292	0.227399	0.337899	0.350586	0.374182	0.491691	0.448108	0.418873	0.715149	0.602544	0.72579	0.408788	0.309631	0.355984	0.643737	0.579851	0.605192
	162	0.0133333	0.0191398	-0.479	0.0138924	-0.572667	0.0266333	-0.45	0.0529434	-0.738	0.0305123	-0.824333	0.050856		162	-0.492667	0.066304	-0.407333	0.0569581	-0.366667	0.0961157	-0.494	0.0424343	-0.850667	0.0110855	-0.595	0.0143527			164	0.270143	0.312422	0.234791	0.337908	0.350429	0.37574	0.477494	0.434512	0.402226	0.704734	0.587015	0.705873	0.399627	0.299973	0.348119	0.633373	0.565597	0.594306
	164	0.0843333	0.0160104	-0.423	0.020664	-0.589667	0.0302379	-0.486333	0.0699238	-0.727	0.0320468	-0.835333	0.0441852		164	-0.431	0.0740585	-0.350333	0.0644274	-0.406333	0.102243	-0.510667	0.02917	-0.867	0.0168721	-0.62	0.0175689			166	0.280396	0.322677	0.242789	0.339146	0.350147	0.377094	0.466112	0.423179	0.386287	0.691634	0.574582	0.689877	0.392008	0.291774	0.349675	0.620023	0.551652	0.590231
	166	0.152667	0.0132791	-0.364333	0.0183394	-0.600667	0.0323934	-0.522	0.0600083	-0.723667	0.0213854	-0.86	0.0482804		166	-0.371333	0.0816551	-0.290667	0.0705518	-0.453	0.103396	-0.546667	0.0189268	-0.885333	0.0131993	-0.641667	0.0140791			168	0.290148	0.33709	0.251818	0.340483	0.353657	0.378351	0.455424	0.410139	0.376281	0.673532	0.560892	0.674193	0.384842	0.282481	0.342495	0.608471	0.537547	0.575679
	168	0.219	0.0165227	-0.294333	0.0200333	-0.607667	0.0272091	-0.569667	0.0565892	-0.721	0.0281603	-0.870667	0.0467047		168	-0.310667	0.0903339	-0.231333	0.0745177	-0.489	0.0940461	-0.577	0.010198	-0.899	0.0143062	-0.660667	0.0114407			170	0.300317	0.351152	0.260302	0.341958	0.354895	0.381443	0.439705	0.399555	0.364498	0.657167	0.551306	0.659101	0.380959	0.275715	0.337505	0.601042	0.52666	0.564046
	170	0.287667	0.0204042	-0.234333	0.0215019	-0.622333	0.0303535	-0.608	0.0633167	-0.704333	0.0231157	-0.880667	0.042501		170	-0.243667	0.104004	-0.173333	0.083308	-0.529333	0.0802884	-0.587333	0.0115854	-0.904667	0.0158605	-0.669333	0.0106249			172	0.314965	0.367202	0.272647	0.344929	0.358057	0.384396	0.427413	0.3895	0.353119	0.64311	0.537233	0.645238	0.376419	0.269321	0.336264	0.589817	0.511229	0.558134
	172	0.355	0.0225167	-0.169667	0.0241109	-0.627333	0.0349476	-0.641667	0.0652253	-0.691667	0.0180093	-0.888	0.0400375		172	-0.184667	0.102516	-0.111333	0.0817571	-0.569	0.0848567	-0.609	0.00787401	-0.913667	0.0169967	-0.684667	0.0136951			174	0.328161	0.382978	0.284812	0.34898	0.36365	0.388749	0.419325	0.376223	0.341371	0.631553	0.525488	0.627615	0.373782	0.263868	0.333296	0.581124	0.501764	0.550514
	174	0.414333	0.0247049	-0.099	0.0278388	-0.636667	0.0266333	-0.672333	0.0671143	-0.678667	0.0162583	-0.886667	0.0376342		174	-0.117	0.11183	-0.0466667	0.0873473	-0.601	0.0806102	-0.634667	0.00899383	-0.919333	0.0210608	-0.697667	0.0146591			176	0.342915	0.40129	0.296483	0.352732	0.367491	0.39483	0.406122	0.368238	0.328951	0.611731	0.513278	0.613871	0.369368	0.259931	0.332404	0.57223	0.489278	0.54266
	176	0.473667	0.0346747	-0.0343333	0.0271539	-0.637	0.0277308	-0.705667	0.0593492	-0.652333	0.0196554	-0.887333	0.0326548		176	-0.0516667	0.123273	0.02	0.0943716	-0.624333	0.0827943	-0.652333	0.00865384	-0.916667	0.0237534	-0.709333	0.0118977			178	0.359047	0.421094	0.308601	0.357941	0.374964	0.400635	0.396789	0.354251	0.321457	0.602936	0.503503	0.596109	0.369447	0.255417	0.332597	0.561586	0.478623	0.536251
	178	0.525	0.0348281	0.0266667	0.0359212	-0.646333	0.0286764	-0.732	0.0461303	-0.631	0.0134536	-0.887	0.028		178	0.02	0.130223	0.087	0.0960659	-0.668667	0.0627021	-0.661	0.00828654	-0.912667	0.0244177	-0.714	0.0117757			180	0.374537	0.440344	0.323494	0.364321	0.38234	0.407387	0.389624	0.34804	0.31164	0.586839	0.488939	0.581659	0.366492	0.252766	0.332418	0.55356	0.468235	0.528781
	180	0.576333	0.0353601	0.104333	0.0295353	-0.652333	0.0297377	-0.757333	0.0488399	-0.607667	0.0142945	-0.878	0.0212838		180	0.083	0.129623	0.148333	0.0971539	-0.694	0.0687944	-0.688	0.0155563	-0.908	0.0290631	-0.724333	0.0194822			182	0.390722	0.460903	0.336496	0.370499	0.389117	0.414511	0.381262	0.338056	0.301283	0.57697	0.477195	0.566469	0.365396	0.251595	0.334938	0.546063	0.460554	0.524895
	182	0.621	0.0378021	0.165333	0.028006	-0.647333	0.023029	-0.774	0.0588982	-0.578	0.0199249	-0.868667	0.0196554		182	0.151	0.132547	0.21	0.0971837	-0.723667	0.0555838	-0.687667	0.0233429	-0.897667	0.0293295	-0.723333	0.0121198			184	0.408671	0.479936	0.350006	0.378001	0.398453	0.421547	0.368825	0.333524	0.296419	0.558943	0.467531	0.55382	0.368384	0.250561	0.338616	0.539265	0.451926	0.520741
	184	0.656	0.0425793	0.229667	0.0265393	-0.637333	0.0177858	-0.799333	0.046694	-0.545667	0.0187172	-0.852	0.0182483		184	0.215667	0.141281	0.273333	0.0968653	-0.739333	0.0456752	-0.698333	0.0189091	-0.883	0.034477	-0.727333	0.0111455			186	0.426004	0.50405	0.364805	0.386638	0.407571	0.431134	0.366573	0.327803	0.287436	0.552078	0.460381	0.53713	0.368523	0.248907	0.337021	0.534282	0.443369	0.515406
	186	0.694333	0.0470779	0.294	0.0262107	-0.636	0.017088	-0.828667	0.0518298	-0.512333	0.0218251	-0.837	0.0155242		186	0.278	0.140209	0.332	0.101551	-0.771667	0.0474857	-0.708667	0.0292385	-0.861667	0.040343	-0.721	0.0134907			188	0.44412	0.524387	0.380597	0.394514	0.418245	0.440046	0.359444	0.319339	0.280113	0.543384	0.447651	0.527087	0.374676	0.2495	0.347169	0.531107	0.436003	0.515511
	188	0.715	0.044238	0.352333	0.0235867	-0.629333	0.0177858	-0.838667	0.0410528	-0.475	0.029	-0.816333	0.0168622		188	0.345333	0.138663	0.390667	0.100453	-0.780667	0.035836	-0.710333	0.0288944	-0.843	0.0416973	-0.712667	0.0147045			190	0.462631	0.544022	0.39449	0.403915	0.427593	0.449439	0.356964	0.312924	0.272449	0.53359	0.440782	0.511218	0.380634	0.252461	0.346925	0.525725	0.430053	0.507727
	190	0.738667	0.0465009	0.409667	0.0232451	-0.616667	0.0136504	-0.841667	0.0543722	-0.427667	0.0330202	-0.787	0.01253		190	0.393667	0.140362	0.447667	0.0999811	-0.802333	0.0254602	-0.711333	0.0383174	-0.815	0.0494975	-0.709333	0.0142673			192	0.478125	0.564481	0.409729	0.414449	0.439867	0.459814	0.351908	0.311459	0.266822	0.518971	0.430303	0.497237	0.380477	0.255175	0.352582	0.522481	0.424913	0.506281
	192	0.762	0.0355949	0.459333	0.0191398	-0.607	0.0113578	-0.859667	0.0385919	-0.385	0.0396106	-0.762333	0.0172434		192	0.447333	0.135893	0.492	0.0887956	-0.824333	0.0135728	-0.704333	0.0421294	-0.789667	0.0496409	-0.695667	0.0176131			194	0.496111	0.585041	0.423451	0.423413	0.450048	0.469282	0.343342	0.304829	0.2629	0.506852	0.41999	0.487709	0.390643	0.258279	0.361099	0.519692	0.419108	0.505909
	194	0.758667	0.0554106	0.496	0.0255147	-0.584333	0.0110151	-0.864333	0.0525389	-0.341667	0.0496622	-0.734667	0.0232451		194	0.496667	0.127398	0.535333	0.0893545	-0.842	0.0117757	-0.715	0.0500466	-0.755333	0.0597569	-0.692333	0.0200389			196	0.513155	0.604548	0.438115	0.432649	0.46076	0.479693	0.341173	0.300214	0.259724	0.497344	0.411292	0.476263	0.397608	0.264917	0.365856	0.518417	0.415292	0.504032
	196	0.769	0.0408412	0.547667	0.0119304	-0.566667	0.00585947	-0.872	0.0252389	-0.278667	0.0542433	-0.690667	0.022942		196	0.543333	0.131687	0.578	0.0805109	-0.845333	0.00731817	-0.696	0.050682	-0.719333	0.0604998	-0.675333	0.0267125			198	0.528572	0.621574	0.451131	0.442459	0.472695	0.491026	0.335805	0.298827	0.252535	0.487592	0.403433	0.46671	0.404617	0.268978	0.373068	0.518527	0.41301	0.505449
	198	0.758667	0.0519359	0.587	0.0115326	-0.557667	0.00550757	-0.867333	0.0346458	-0.232	0.0637887	-0.657333	0.034356		198	0.575333	0.124532	0.608	0.0757672	-0.870333	0.0121198	-0.703667	0.062803	-0.679667	0.0668049	-0.657333	0.026837			200	0.544585	0.640207	0.462564	0.452184	0.483242	0.501008	0.336416	0.296574	0.24847	0.479384	0.396641	0.452011	0.41659	0.274913	0.385973	0.518371	0.407826	0.508347
	200	0.743667	0.046694	0.609333	0.00776745	-0.525	0.00781025	-0.862333	0.0335012	-0.178667	0.0699452	-0.613667	0.0333816		200	0.611	0.115827	0.633	0.0719305	-0.876	0.0148997	-0.696667	0.0589708	-0.634333	0.0750748	-0.636333	0.0281938			202	0.557519	0.654732	0.475062	0.459771	0.494313	0.510959	0.32646	0.294162	0.247922	0.4662	0.393512	0.443595	0.425638	0.284639	0.39349	0.519692	0.406725	0.507267
	202	0.725	0.0466047	0.641333	0.00929157	-0.510333	0.0125831	-0.854333	0.0405257	-0.118	0.0788606	-0.574333	0.0423596		202	0.644333	0.108346	0.66	0.0716426	-0.875333	0.0407376	-0.683333	0.0675294	-0.596	0.0737428	-0.612667	0.0320971			204	0.570922	0.66905	0.487205	0.472094	0.506168	0.522281	0.325478	0.289762	0.24296	0.460636	0.385993	0.433214	0.434667	0.292804	0.403957	0.523484	0.40751	0.507646
	204	0.705667	0.0428525	0.669333	0.00251661	-0.478	0.020664	-0.857	0.0266646	-0.057	0.0837377	-0.520333	0.0467047		204	0.663	0.105455	0.677	0.065747	-0.872333	0.0386552	-0.663667	0.077155	-0.545333	0.0778646	-0.590333	0.0320139			206	0.58231	0.682528	0.497755	0.481275	0.515797	0.53159	0.322626	0.293859	0.242206	0.45806	0.3789	0.425046	0.449969	0.300037	0.414866	0.525397	0.40599	0.512115
	206	0.682	0.0399625	0.683667	0.00907377	-0.451	0.0310483	-0.837667	0.0217332	0.00366667	0.0912159	-0.467667	0.053799		206	0.689333	0.100646	0.686	0.0553233	-0.874	0.0509379	-0.637667	0.0827943	-0.487	0.0784517	-0.559333	0.0356121			208	0.592629	0.692664	0.505818	0.490888	0.5262	0.541282	0.324507	0.296828	0.241569	0.448467	0.375058	0.414978	0.461762	0.312084	0.426692	0.529134	0.409637	0.515266
	208	0.647333	0.0323316	0.697	0.00953939	-0.418667	0.0223681	-0.831667	0.0185831	0.065	0.0779487	-0.417333	0.0595007		208	0.699333	0.0915253	0.696667	0.0385083	-0.864	0.0692965	-0.620667	0.092899	-0.438667	0.0828828	-0.534333	0.0400194			210	0.60429	0.703139	0.514755	0.500511	0.536785	0.550547	0.324759	0.295319	0.239361	0.437884	0.367878	0.408264	0.474745	0.323046	0.439034	0.533377	0.410373	0.519347
	210	0.604	0.0226495	0.702	0.0121244	-0.380333	0.0302875	-0.809	0.0103923	0.136667	0.0993797	-0.363	0.0677717		210	0.712667	0.0860633	0.693	0.0401082	-0.852	0.0891291	-0.609	0.103354	-0.384333	0.0909444	-0.500667	0.0468283			212	0.609274	0.710259	0.521672	0.508804	0.545491	0.560277	0.322363	0.297543	0.241156	0.433395	0.366215	0.400389	0.490144	0.33429	0.451756	0.539461	0.411267	0.524776
	212	0.562333	0.0346458	0.700667	0.0110151	-0.346667	0.0395011	-0.787	0.0180831	0.196667	0.0967488	-0.309333	0.0606987		212	0.717333	0.0770339	0.688667	0.031721	-0.841	0.0969433	-0.571333	0.0962439	-0.328667	0.09224	-0.461	0.0551181			214	0.617055	0.716943	0.528331	0.517682	0.554959	0.568243	0.324795	0.301183	0.241703	0.433092	0.361261	0.397486	0.506826	0.349564	0.468783	0.547302	0.417804	0.529936
	214	0.512	0.0259422	0.690333	0.0159478	-0.315	0.0520288	-0.771333	0.0011547	0.256333	0.0995507	-0.248667	0.074009		214	0.705667	0.0681876	0.675333	0.0223656	-0.844667	0.105389	-0.554333	0.101851	-0.270333	0.0936673	-0.425333	0.0520021			216	0.622828	0.72217	0.538053	0.524352	0.561387	0.578225	0.325358	0.303953	0.242367	0.425086	0.359792	0.388719	0.52343	0.363169	0.48248	0.553256	0.421247	0.535881
	216	0.460667	0.020232	0.682667	0.0217332	-0.269667	0.0521568	-0.738	0.0210713	0.311667	0.103929	-0.197667	0.0755932		216	0.697667	0.0610701	0.654333	0.0163367	-0.820333	0.119433	-0.536667	0.107831	-0.214667	0.0928559	-0.383	0.0632824			218	0.626967	0.724589	0.534916	0.530246	0.569478	0.582041	0.335194	0.307588	0.243175	0.423467	0.354717	0.386949	0.540549	0.375157	0.496647	0.560229	0.425382	0.542692
	218	0.402333	0.0279702	0.652	0.0196977	-0.230333	0.0500133	-0.696333	0.0248462	0.383667	0.111841	-0.133667	0.0768397		218	0.682333	0.0439115	0.635333	0.0126579	-0.784333	0.114135	-0.496	0.115161	-0.149	0.0978673	-0.346667	0.0589086			220	0.630031	0.725299	0.543077	0.538352	0.574679	0.592298	0.336848	0.313083	0.246415	0.416534	0.357317	0.378689	0.562079	0.396897	0.51552	0.570114	0.435543	0.551888
	220	0.347333	0.020502	0.638	0.0226053	-0.186	0.054111	-0.658667	0.028006	0.443667	0.102207	-0.069	0.0828674		220	0.669333	0.0436985	0.605667	0.00449691	-0.747	0.134256	-0.464	0.123323	-0.0853333	0.0943198	-0.298333	0.066304			222	0.632534	0.72333	0.541299	0.545355	0.581832	0.596725	0.33571	0.317186	0.246594	0.417634	0.354659	0.377489	0.579913	0.410482	0.529751	0.579374	0.439598	0.559989
	222	0.281667	0.0204287	0.607667	0.0236291	-0.139	0.0622334	-0.639333	0.0251064	0.509667	0.104558	-0.0113333	0.0783986		222	0.649333	0.0284527	0.574333	0.00124722	-0.732333	0.142118	-0.435667	0.117775	-0.0303333	0.102737	-0.255667	0.0669544			224	0.629353	0.722032	0.541453	0.549282	0.585239	0.60128	0.34418	0.3244	0.253379	0.4175	0.354198	0.374827	0.597665	0.425892	0.547839	0.589086	0.449814	0.568844
	224	0.218	0.0185203	0.577	0.0255343	-0.0996667	0.0630106	-0.59	0.032187	0.561333	0.102456	0.0513333	0.0873747		224	0.616	0.0275802	0.531	0.00778888	-0.719667	0.154381	-0.407	0.11846	0.0406667	0.101569	-0.210667	0.0749059			226	0.627882	0.718111	0.540306	0.553907	0.590877	0.606704	0.341736	0.329565	0.258108	0.418213	0.352956	0.374594	0.618831	0.443139	0.566315	0.599779	0.45632	0.577216
	226	0.152	0.0177764	0.537667	0.0267644	-0.0443333	0.0790274	-0.554333	0.0460036	0.625333	0.103905	0.118667	0.0836082		226	0.591667	0.0225142	0.491667	0.00368179	-0.658667	0.153052	-0.363	0.127533	0.097	0.0977173	-0.161667	0.0731862			228	0.626206	0.712671	0.540204	0.558932	0.594532	0.612139	0.350746	0.339075	0.260765	0.412414	0.354004	0.371692	0.638135	0.462141	0.584808	0.613007	0.468208	0.587803
	228	0.084	0.0185203	0.487	0.0306431	0.00433333	0.0715146	-0.503	0.0578619	0.677333	0.0981037	0.171	0.0924067		228	0.551	0.00883176	0.443333	0.0139603	-0.618667	0.162645	-0.317333	0.135657	0.164	0.0997229	-0.105333	0.0771766			230	0.624287	0.704562	0.539868	0.561264	0.595984	0.616941	0.357036	0.347126	0.262918	0.416333	0.357022	0.369879	0.657884	0.478721	0.603785	0.62557	0.478383	0.599569
	230	0.0226667	0.0232881	0.442667	0.0368963	0.049	0.073	-0.468	0.0526023	0.717333	0.0941931	0.230667	0.0868696		230	0.508667	0.00679869	0.395333	0.0196695	-0.589333	0.172171	-0.274333	0.139724	0.231667	0.101148	-0.064	0.0777989			232	0.617371	0.697837	0.536649	0.563686	0.599028	0.619961	0.363877	0.351432	0.27262	0.409174	0.359583	0.372955	0.66982	0.497172	0.628928	0.636864	0.488103	0.611579
	232	-0.043	0.0288271	0.395667	0.0378726	0.084	0.0796178	-0.415333	0.050797	0.778	0.0896047	0.289667	0.0927919		232	0.469667	0.00188562	0.345333	0.030565	-0.550667	0.186326	-0.240333	0.13549	0.282667	0.0960602	-0.00933333	0.0864497			234	0.608426	0.689071	0.532235	0.565922	0.599811	0.622111	0.37363	0.360309	0.278713	0.413555	0.361989	0.373939	0.69822	0.519141	0.6424	0.652784	0.500923	0.618682
	234	-0.112667	0.0273008	0.336	0.0353695	0.155333	0.0807486	-0.352	0.068	0.819667	0.0878313	0.345667	0.0869502		234	0.413667	0.00286744	0.290667	0.0209815	-0.511333	0.184727	-0.201667	0.140194	0.338333	0.0964757	0.0356667	0.0878724			236	0.605276	0.677313	0.525506	0.567774	0.600221	0.622457	0.376601	0.37217	0.284816	0.420311	0.362343	0.374624	0.713646	0.537523	0.661237	0.662383	0.51498	0.630526
	236	-0.176667	0.0401539	0.279667	0.0370045	0.195333	0.0861936	-0.313667	0.0748955	0.837333	0.0846306	0.394	0.10332		236	0.370667	0.0121198	0.228	0.032619	-0.456	0.176988	-0.164	0.142228	0.397	0.0959826	0.087	0.0853268			238	0.594827	0.668281	0.518615	0.567946	0.598899	0.622729	0.382112	0.382099	0.288549	0.418591	0.366666	0.3753	0.730821	0.554579	0.678573	0.677698	0.524917	0.644443
	238	-0.242667	0.0395011	0.221	0.0401497	0.231333	0.085002	-0.270667	0.0777967	0.898	0.0825045	0.46	0.0890112		238	0.312333	0.0167398	0.176	0.0312836	-0.41	0.191532	-0.116667	0.140277	0.456333	0.0956185	0.128333	0.0897862			240	0.585358	0.656589	0.512399	0.569376	0.597845	0.622806	0.39244	0.390965	0.297963	0.422669	0.374442	0.376551	0.746673	0.568548	0.695438	0.688902	0.536481	0.65481
	240	-0.304	0.0419047	0.164333	0.040104	0.28	0.0838809	-0.204333	0.0933024	0.904	0.0714213	0.495667	0.0902903		240	0.26	0.0181842	0.121	0.0283314	-0.367	0.191532	-0.0733333	0.135775	0.503667	0.0907793	0.186667	0.0955208			242	0.57736	0.643919	0.501235	0.56704	0.59494	0.619743	0.39903	0.39901	0.307763	0.431708	0.378876	0.381988	0.768143	0.587157	0.715742	0.703056	0.551419	0.667667
	242	-0.366667	0.0493694	0.0973333	0.0470886	0.318	0.0938243	-0.153	0.0966282	0.944	0.0645833	0.555333	0.0825126		242	0.192333	0.0255908	0.049	0.0392513	-0.309333	0.177646	-0.0216667	0.154881	0.560667	0.0890031	0.240667	0.0936744			244	0.566257	0.629572	0.496993	0.565518	0.593727	0.621183	0.408015	0.409131	0.316109	0.434788	0.385721	0.388719	0.780699	0.605831	0.734207	0.717778	0.564668	0.681321
	244	-0.427333	0.0529371	0.032	0.03995	0.359	0.0841487	-0.0953333	0.098068	0.955	0.0600583	0.598333	0.0883761		244	0.142667	0.0324277	-0.014	0.0350523	-0.257	0.168774	0.014	0.13891	0.607667	0.0874884	0.271667	0.0963477			246	0.555565	0.616917	0.484545	0.563753	0.590294	0.618575	0.418643	0.419732	0.323548	0.436416	0.387579	0.392238	0.798331	0.624456	0.751919	0.729183	0.579626	0.692715
	246	-0.478333	0.0607399	-0.0356667	0.0506392	0.403	0.0919837	-0.058	0.102093	0.985333	0.0507182	0.651667	0.0836321		246	0.0763333	0.0331092	-0.08	0.0372111	-0.215	0.185192	0.0506667	0.128627	0.647333	0.0835637	0.325	0.0906422			248	0.541528	0.60161	0.478749	0.561363	0.587057	0.616599	0.422536	0.429357	0.333061	0.443801	0.39552	0.399954	0.810169	0.635923	0.769433	0.74379	0.590776	0.706737
	248	-0.531333	0.0582866	-0.0993333	0.0470567	0.442333	0.0885005	0.00666667	0.102246	0.98	0.0393954	0.682667	0.0790717		248	0.008	0.033892	-0.128	0.0318224	-0.160667	0.180374	0.0956667	0.128149	0.691333	0.076917	0.376333	0.0912956			250	0.530213	0.587741	0.467893	0.558559	0.5826	0.613093	0.429917	0.446274	0.343076	0.4496	0.402036	0.402459	0.826874	0.655407	0.784123	0.757399	0.607831	0.719599
	250	-0.588333	0.059079	-0.168667	0.044411	0.473333	0.0949333	0.054	0.113437	0.985667	0.0519647	0.717667	0.0844768		250	-0.049	0.0358608	-0.196667	0.0301699	-0.105667	0.164895	0.137333	0.128084	0.726	0.0697758	0.415333	0.0904298			252	0.520361	0.572789	0.455051	0.555014	0.576248	0.608084	0.442473	0.452359	0.353119	0.453259	0.412136	0.412963	0.836	0.663544	0.80628	0.769477	0.616325	0.731659
	252	-0.637	0.0629524	-0.241667	0.0495614	0.526333	0.0725006	0.114333	0.102378	0.986333	0.0482632	0.747333	0.0679289		252	-0.115667	0.0343058	-0.256	0.0299778	-0.065	0.177786	0.187333	0.122671	0.774667	0.0648811	0.461333	0.0888232			254	0.50941	0.558621	0.446985	0.551169	0.570697	0.605297	0.449757	0.461208	0.362066	0.459772	0.415614	0.418857	0.845557	0.680781	0.809442	0.781626	0.633661	0.740688
	254	-0.679667	0.0671143	-0.305333	0.0436845	0.55	0.0923093	0.175667	0.133193	0.985	0.053507	0.771667	0.0652482		254	-0.176333	0.0303901	-0.313333	0.0285463	-0.00733333	0.16742	0.208667	0.120666	0.804667	0.0631682	0.494667	0.078317			256	0.497352	0.543698	0.437955	0.547647	0.565695	0.601088	0.454118	0.469468	0.367567	0.472301	0.421212	0.426293	0.857526	0.691823	0.832036	0.794554	0.644262	0.753668
	256	-0.718333	0.0706847	-0.375333	0.0502925	0.574667	0.0745274	0.230333	0.121167	0.991333	0.0611583	0.815	0.0595567		256	-0.243333	0.0359289	-0.377667	0.0360123	0.062	0.155192	0.252	0.116244	0.826667	0.0513182	0.539333	0.0787584			258	0.485482	0.529531	0.425993	0.542632	0.559457	0.594893	0.471323	0.482012	0.380705	0.481273	0.433384	0.43539	0.866503	0.70198	0.842607	0.804677	0.657771	0.765117
	258	-0.752	0.0670895	-0.431	0.0434051	0.614	0.0664605	0.265667	0.118001	0.975	0.076896	0.830333	0.0700595		258	-0.303667	0.0374195	-0.433667	0.0310519	0.105	0.151499	0.300667	0.110243	0.854333	0.0398023	0.586333	0.0807479			260	0.472145	0.514784	0.419234	0.537094	0.553761	0.590565	0.476032	0.491115	0.387589	0.484722	0.440413	0.442357	0.868231	0.705217	0.847375	0.818171	0.664995	0.773906
	260	-0.783	0.0699071	-0.497667	0.0412836	0.626333	0.057977	0.318	0.11622	0.957333	0.0606658	0.854	0.0606218		260	-0.373333	0.0389644	-0.481	0.02502	0.159333	0.157557	0.338667	0.102373	0.882667	0.0363349	0.611	0.0684251			262	0.462838	0.500215	0.407242	0.533018	0.54671	0.585139	0.479962	0.497448	0.394903	0.490672	0.446841	0.449903	0.879078	0.715737	0.870184	0.827206	0.679684	0.791166
	262	-0.810333	0.0660101	-0.552333	0.0417413	0.645	0.0603987	0.381333	0.116758	0.934667	0.085278	0.877	0.0520288		262	-0.426	0.0286007	-0.536	0.0269815	0.207667	0.144993	0.373333	0.0908858	0.898667	0.0257725	0.632333	0.0642409			264	0.450832	0.488501	0.398563	0.527808	0.541348	0.580442	0.484467	0.507233	0.406417	0.502925	0.458198	0.458467	0.87775	0.721348	0.865743	0.836062	0.691269	0.792734
	264	-0.829333	0.067951	-0.606333	0.0499032	0.659333	0.0478156	0.416667	0.122598	0.916667	0.103423	0.883667	0.0551392		264	-0.487	0.028178	-0.582667	0.0160069	0.265667	0.113226	0.403	0.0933845	0.913333	0.0159652	0.663667	0.0620555			266	0.43978	0.474544	0.389878	0.522482	0.533243	0.574945	0.491068	0.515031	0.410078	0.509454	0.466362	0.468523	0.883566	0.730148	0.878211	0.845485	0.70271	0.807997
	266	-0.848667	0.0668606	-0.658667	0.040612	0.659333	0.0372872	0.448667	0.119484	0.887	0.0920489	0.898	0.0327414		266	-0.544	0.0339509	-0.629	0.0160624	0.304	0.113956	0.423667	0.0767521	0.920667	0.0153695	0.683	0.0580574			268	0.428114	0.462854	0.380986	0.51667	0.528015	0.568136	0.495537	0.52024	0.420452	0.51882	0.474638	0.479005	0.879224	0.728135	0.88776	0.854426	0.708465	0.818362
	268	-0.861	0.0639296	-0.708	0.0338083	0.686333	0.0493187	0.492	0.115676	0.845667	0.102574	0.9	0.0486621		268	-0.597	0.0319687	-0.669667	0.0147045	0.351667	0.125914	0.458667	0.0626596	0.924667	0.00974109	0.717	0.0645342			270	0.421093	0.450291	0.374309	0.511985	0.51902	0.562958	0.50136	0.529326	0.426842	0.521933	0.481008	0.487025	0.881079	0.736124	0.896582	0.864452	0.721574	0.827677
	270	-0.864667	0.061101	-0.754333	0.0359212	0.659	0.0619919	0.531	0.112281	0.808333	0.10451	0.902	0.0401123		270	-0.649667	0.0314784	-0.71	0.0145144	0.421	0.107558	0.483333	0.0540206	0.936667	0.00329983	0.724	0.0569737			272	0.412386	0.440938	0.365461	0.505888	0.51449	0.55727	0.510513	0.532817	0.431751	0.53218	0.490142	0.499413	0.877069	0.735828	0.891201	0.869897	0.730446	0.831349
	272	-0.865	0.0600083	-0.790667	0.0357258	0.68	0.045299	0.553	0.111122	0.781333	0.114553	0.909	0.0336452		272	-0.699333	0.0308797	-0.747	0.015748	0.466333	0.0880656	0.510667	0.0564821	0.944	0.0102307	0.743333	0.0561921			274	0.403841	0.428948	0.355906	0.501368	0.50714	0.55041	0.510993	0.539838	0.436696	0.539414	0.498506	0.505772	0.874717	0.729978	0.897776	0.87718	0.734247	0.839921
	274	-0.858667	0.0571868	-0.823667	0.0273922	0.671667	0.0384231	0.602	0.0991413	0.743667	0.121632	0.908	0.0307896		274	-0.742	0.0220907	-0.776333	0.0159652	0.493667	0.0988141	0.537	0.0360832	0.937	0.0152534	0.754333	0.0444622			276	0.395004	0.420032	0.349402	0.495158	0.499621	0.544567	0.522123	0.542437	0.449403	0.550324	0.504924	0.518717	0.869697	0.72903	0.898589	0.879408	0.744115	0.8449
	276	-0.850667	0.0520128	-0.860667	0.0267644	0.681333	0.0356417	0.639667	0.121352	0.691667	0.120093	0.888667	0.0302379		276	-0.781667	0.0239072	-0.798667	0.0121198	0.548333	0.0705329	0.538667	0.0322938	0.923667	0.0249978	0.767667	0.0467642			278	0.388429	0.411481	0.344153	0.491155	0.493889	0.538193	0.519799	0.551072	0.450346	0.561595	0.517663	0.522364	0.869817	0.723842	0.89698	0.882534	0.746286	0.852488
	278	-0.831	0.0401497	-0.881667	0.0175024	0.676667	0.0325167	0.667333	0.107034	0.639	0.108499	0.872	0.0243311		278	-0.817333	0.0183545	-0.825	0.0123288	0.560333	0.0708347	0.547667	0.00612826	0.912	0.0337935	0.761667	0.0230121			280	0.382153	0.404716	0.339396	0.485145	0.487139	0.533139	0.52658	0.547636	0.454097	0.571666	0.522859	0.534092	0.859602	0.725415	0.905214	0.88873	0.754115	0.863132
	280	-0.808333	0.0391706	-0.899	0.021166	0.672667	0.018037	0.691333	0.112327	0.589333	0.125005	0.851333	0.0421466		280	-0.846	0.0171464	-0.845333	0.00956847	0.601333	0.0639809	0.591333	0.0220504	0.893667	0.0393475	0.772667	0.0199555			282	0.378257	0.399684	0.334013	0.480822	0.484349	0.527884	0.528533	0.553153	0.463762	0.574293	0.527952	0.542754	0.855349	0.712541	0.903637	0.893433	0.753524	0.865871
	282	-0.783667	0.0331713	-0.907333	0.00351188	0.659667	0.0345591	0.705333	0.0986526	0.544	0.121445	0.837667	0.0425245		282	-0.874	0.0209284	-0.852667	0.00694422	0.628333	0.0546524	0.576	0.0186726	0.884333	0.0566235	0.771	0.0195107			284	0.375316	0.393365	0.330491	0.476622	0.4781	0.521994	0.527287	0.551408	0.466463	0.581988	0.53489	0.55281	0.845377	0.712013	0.895363	0.896222	0.760338	0.86904
	284	-0.751333	0.0309246	-0.910667	0.00493288	0.652	0.0311929	0.738667	0.0940443	0.494333	0.120732	0.813333	0.0473533		284	-0.896667	0.0150849	-0.864667	0.00618241	0.652	0.036396	0.593	0.0269196	0.855	0.0616441	0.766	0.011225			286	0.372588	0.390218	0.326156	0.474844	0.472287	0.517847	0.529983	0.552564	0.466068	0.593192	0.54336	0.563546	0.829634	0.703712	0.896439	0.897367	0.764233	0.875519
	286	-0.712667	0.0276104	-0.920667	0.00585947	0.613333	0.0323471	0.747	0.0783518	0.455333	0.138789	0.798667	0.0524817		286	-0.909	0.0122474	-0.866333	0.00309121	0.697	0.0185472	0.604333	0.0287673	0.832333	0.0680506	0.761	0.0141657			288	0.371328	0.387783	0.32532	0.470357	0.468106	0.515294	0.530486	0.550384	0.469075	0.599906	0.548332	0.567103	0.820773	0.693568	0.896238	0.894224	0.761664	0.88238
	288	-0.666667	0.0211266	-0.900333	0.0125831	0.611667	0.0361156	0.760333	0.0925545	0.405667	0.148843	0.768	0.0606548		288	-0.923	0.0143062	-0.859667	0.00377124	0.71	0.0192007	0.630667	0.03332	0.804	0.0770757	0.747333	0.00758654			290	0.36946	0.386516	0.323648	0.46796	0.465028	0.510343	0.528078	0.545587	0.468859	0.60218	0.5528	0.574375	0.809522	0.68921	0.884201	0.895913	0.769177	0.880171
	290	-0.621333	0.0221435	-0.890667	0.028006	0.592667	0.0255799	0.763667	0.053799	0.346	0.147255	0.727333	0.0760351		290	-0.924667	0.0127105	-0.852333	0.00531246	0.738667	0.0122565	0.606667	0.0493716	0.788	0.0773865	0.736	0.00535413			292	0.369816	0.386486	0.322784	0.465657	0.462482	0.506303	0.529551	0.551573	0.470089	0.608365	0.558049	0.58269	0.796779	0.672525	0.876468	0.896586	0.763618	0.883357
	292	-0.559667	0.0398037	-0.864667	0.0367741	0.574333	0.0247857	0.775667	0.0774231	0.288333	0.131554	0.69	0.0695054		292	-0.926	0.0120277	-0.838333	0.00664998	0.746333	0.00664998	0.624333	0.0521685	0.744	0.0866064	0.721667	0.0146363			294	0.372785	0.388193	0.323876	0.463469	0.459071	0.503833	0.513245	0.546055	0.469281	0.612646	0.563152	0.590912	0.783904	0.661577	0.866654	0.896445	0.764871	0.881444
	294	-0.502333	0.0380832	-0.842	0.0402865	0.556667	0.0531539	0.802333	0.06146	0.239667	0.137001	0.66	0.0630238		294	-0.907333	0.0128149	-0.817667	0.00987702	0.765	0.0296985	0.604	0.0631823	0.714333	0.0986858	0.692667	0.0250377			296	0.376149	0.390684	0.326081	0.462788	0.457074	0.502311	0.517606	0.544403	0.471803	0.612662	0.566175	0.596527	0.770622	0.654779	0.861194	0.893263	0.766124	0.884929
	296	-0.439333	0.0531539	-0.803333	0.0493187	0.535667	0.0410406	0.789	0.0533573	0.189333	0.123034	0.622333	0.0665758		296	-0.895667	0.0114407	-0.789	0.0109848	0.769667	0.0354432	0.606667	0.0600241	0.676333	0.105708	0.676333	0.0391095			298	0.381066	0.395184	0.329194	0.463219	0.456332	0.499904	0.517043	0.5398	0.465009	0.624512	0.569803	0.603334	0.757748	0.642068	0.85306	0.88843	0.766893	0.8858
	298	-0.367333	0.0610437	-0.763667	0.0603517	0.489333	0.056003	0.787667	0.0343123	0.146667	0.131804	0.594	0.0854927		298	-0.871333	0.0171723	-0.755667	0.0128149	0.800667	0.0479328	0.6	0.0726774	0.641333	0.108457	0.650667	0.0441311			300	0.386335	0.400668	0.332259	0.461913	0.455031	0.498419	0.514048	0.537305	0.469631	0.629934	0.57773	0.604686	0.740838	0.629819	0.837686	0.884135	0.761001	0.881762
	300	-0.295333	0.0711501	-0.719667	0.0638775	0.443	0.0520481	0.795	0.0420357	0.0896667	0.142683	0.548	0.0860291		300	-0.842	0.00920145	-0.724	0.0199499	0.813667	0.0461471	0.589333	0.0981201	0.595	0.119407	0.629	0.0506162			302	0.394403	0.410562	0.336313	0.463375	0.456162	0.497588	0.511172	0.532624	0.468168	0.633131	0.57936	0.611636	0.727204	0.615474	0.820049	0.87956	0.75797	0.877294
	302	-0.220667	0.0793872	-0.662	0.0712671	0.443	0.0495076	0.788	0.0327872	0.043	0.133551	0.506667	0.0928565		302	-0.804	0.0168721	-0.680667	0.0234426	0.797667	0.0697631	0.588	0.112003	0.554667	0.132026	0.595667	0.067034			304	0.402998	0.419003	0.34377	0.463915	0.457431	0.499359	0.51122	0.527993	0.463197	0.632921	0.583915	0.616153	0.709688	0.597371	0.811919	0.872282	0.750122	0.87689
	304	-0.139	0.0815046	-0.602	0.0903549	0.408333	0.0655006	0.767333	0.0235018	-0.00466667	0.127516	0.468667	0.0957723		304	-0.762	0.0141657	-0.632333	0.0244586	0.813667	0.0690716	0.570333	0.10597	0.505333	0.133946	0.568	0.0707154			306	0.411221	0.429889	0.351298	0.467557	0.461348	0.49857	0.503121	0.525917	0.458458	0.633274	0.583552	0.620969	0.694936	0.586016	0.797225	0.867576	0.747317	0.873904
	306	-0.0543333	0.096459	-0.534667	0.0935539	0.356667	0.0594755	0.765333	0.011547	-0.057	0.126083	0.421	0.102806		306	-0.713333	0.0174611	-0.571667	0.0261449	0.790667	0.0864189	0.541667	0.119589	0.460333	0.140467	0.542	0.0767376			308	0.423344	0.44131	0.359727	0.470803	0.464238	0.501083	0.498916	0.518874	0.457399	0.64149	0.5859	0.623471	0.680319	0.569822	0.783518	0.860156	0.741804	0.869757
	308	0.0226667	0.105765	-0.467333	0.111881	0.330333	0.0543722	0.739	0.0200749	-0.109	0.126444	0.364333	0.101096		308	-0.654667	0.0265999	-0.516	0.0319687	0.789333	0.0981371	0.533333	0.11821	0.414333	0.143781	0.504667	0.0813279			310	0.436642	0.455425	0.369052	0.47317	0.466496	0.502932	0.489235	0.509909	0.446433	0.639988	0.58442	0.627945	0.662418	0.558441	0.77632	0.855847	0.736835	0.86764
	310	0.114667	0.113496	-0.387	0.107126	0.302667	0.0695006	0.741667	0.0106927	-0.154	0.113318	0.322	0.10547		310	-0.588333	0.0336881	-0.448	0.0401082	0.774333	0.100321	0.496	0.138855	0.367667	0.149858	0.462	0.0912177			312	0.448952	0.472401	0.381943	0.479471	0.472588	0.507758	0.485389	0.506275	0.445499	0.639702	0.587821	0.627087	0.644617	0.542747	0.76506	0.84682	0.730349	0.86275
	312	0.202333	0.110889	-0.313	0.117758	0.268667	0.0780342	0.702333	0.0126623	-0.194	0.116465	0.278	0.108347		312	-0.528667	0.0278608	-0.386667	0.040475	0.762667	0.109039	0.478	0.124782	0.316333	0.152583	0.438333	0.0954021			314	0.463431	0.490135	0.391688	0.485442	0.4776	0.51009	0.483544	0.493351	0.441488	0.642019	0.581068	0.631173	0.626652	0.525065	0.747549	0.834359	0.721937	0.856984
	314	0.286667	0.1125	-0.22	0.125168	0.209333	0.0748955	0.670667	0.0158219	-0.245667	0.111384	0.225	0.114525		314	-0.458333	0.0296011	-0.309	0.0415291	0.768333	0.119134	0.475	0.13542	0.27	0.156053	0.401667	0.0993389			316	0.484771	0.506833	0.406579	0.492114	0.485358	0.515108	0.477002	0.488703	0.435421	0.637806	0.58621	0.631811	0.612544	0.509245	0.726536	0.828106	0.711947	0.849052
	316	0.370333	0.115941	-0.144333	0.13155	0.179333	0.0872143	0.652667	0.0125033	-0.290333	0.117185	0.176	0.122184		316	-0.385333	0.0386552	-0.233667	0.0474014	0.746667	0.12501	0.451	0.154378	0.215667	0.171115	0.360667	0.101069			318	0.499629	0.527299	0.421996	0.497691	0.492887	0.520511	0.470449	0.477414	0.436265	0.648732	0.584371	0.63176	0.595749	0.495112	0.713319	0.822596	0.704982	0.841676
	318	0.454333	0.117938	-0.053	0.139097	0.151333	0.0750822	0.624333	0.0225019	-0.335333	0.101441	0.114667	0.121327		318	-0.304333	0.0486164	-0.148333	0.0515386	0.725	0.130476	0.413667	0.148293	0.164667	0.17937	0.313667	0.10946			320	0.519835	0.547244	0.43602	0.506904	0.500384	0.527517	0.467921	0.470261	0.427318	0.642321	0.581776	0.63119	0.584068	0.478734	0.695417	0.813774	0.696254	0.834936
	320	0.528	0.11308	0.0313333	0.137827	0.110333	0.091309	0.595	0.0216564	-0.366667	0.0969656	0.073	0.131145		320	-0.225	0.0431509	-0.0623333	0.0614564	0.700333	0.133432	0.391333	0.152528	0.111333	0.183489	0.275667	0.126265			322	0.540508	0.569119	0.454356	0.515511	0.50947	0.534119	0.453771	0.46003	0.420659	0.643353	0.577027	0.631169	0.566773	0.468965	0.683165	0.803074	0.691314	0.831707
	322	0.599667	0.1121	0.118333	0.141005	0.0676667	0.0956887	0.561	0.0230651	-0.407	0.10243	0.0226667	0.13326		322	-0.141333	0.0396176	0.0196667	0.0614293	0.680667	0.156645	0.350667	0.161262	0.0606667	0.174746	0.226	0.122673			324	0.56107	0.592588	0.47149	0.523355	0.519707	0.542081	0.443863	0.450112	0.409746	0.642136	0.578642	0.630007	0.54699	0.451239	0.669657	0.793795	0.679701	0.823416
	324	0.67	0.104614	0.211667	0.14478	0.033	0.0891516	0.532667	0.0453689	-0.445	0.100015	-0.0293333	0.14155		324	-0.0576667	0.0462265	0.103333	0.0616459	0.642333	0.159416	0.332	0.155325	0.002	0.177589	0.189667	0.130492			326	0.581663	0.61684	0.489665	0.532825	0.531985	0.551252	0.446666	0.443625	0.406058	0.641011	0.574902	0.628139	0.534411	0.438224	0.652913	0.783184	0.672041	0.815459
	326	0.737	0.101173	0.297	0.142517	-0.0216667	0.088636	0.494667	0.0482321	-0.486667	0.0926841	-0.0796667	0.130216		326	0.0323333	0.0529297	0.183667	0.0646546	0.611333	0.164512	0.297333	0.137347	-0.0386667	0.182109	0.148333	0.130149			328	0.603113	0.6416	0.511641	0.545109	0.542662	0.559433	0.437585	0.433036	0.401633	0.639333	0.567004	0.624852	0.523329	0.419657	0.639614	0.77585	0.660159	0.810141
	328	0.797333	0.0975722	0.379	0.137357	-0.0396667	0.0993294	0.471667	0.0495008	-0.51	0.0933756	-0.125	0.138589		328	0.119333	0.0538908	0.271	0.0682105	0.571667	0.167735	0.245	0.159514	-0.0886667	0.187411	0.102	0.134479			330	0.627985	0.667273	0.531145	0.555718	0.555428	0.570448	0.427329	0.42276	0.389886	0.635313	0.566737	0.624573	0.505281	0.410589	0.620253	0.763422	0.652492	0.800266
	330	0.848	0.0910988	0.457	0.140417	-0.0873333	0.0985106	0.413667	0.0513258	-0.548	0.0931504	-0.182333	0.14103		330	0.197333	0.0547865	0.366	0.0710915	0.553333	0.187173	0.222	0.164359	-0.133333	0.189437	0.0716667	0.143632			332	0.648483	0.692962	0.549791	0.568052	0.567974	0.579535	0.421195	0.416642	0.382752	0.62604	0.561527	0.623927	0.48974	0.394741	0.605538	0.752174	0.640449	0.788864
	332	0.891333	0.0765398	0.547667	0.125731	-0.113333	0.0799396	0.382667	0.0510523	-0.578667	0.0920996	-0.231	0.146891		332	0.292333	0.0489648	0.444	0.071419	0.523	0.188862	0.182333	0.147409	-0.189667	0.194328	0.019	0.142766			334	0.67533	0.717655	0.573776	0.580066	0.580824	0.593429	0.416055	0.406147	0.378489	0.627617	0.562265	0.618269	0.478931	0.383073	0.587916	0.742158	0.633225	0.779759
	334	0.938667	0.0683106	0.616667	0.126619	-0.144	0.0995138	0.349	0.053563	-0.614667	0.085804	-0.277	0.138622		334	0.373	0.0582924	0.516	0.0693157	0.502667	0.194117	0.162667	0.156381	-0.238333	0.191905	-0.00766667	0.146791			336	0.696121	0.745246	0.598329	0.591523	0.595288	0.603927	0.408351	0.397005	0.372808	0.623346	0.55395	0.608983	0.467612	0.36666	0.57956	0.733848	0.619198	0.77442
	336	0.969	0.0533573	0.681	0.112823	-0.189	0.0914276	0.311333	0.0690386	-0.633667	0.0730776	-0.326	0.143272		336	0.447333	0.0511881	0.594333	0.0702583	0.447333	0.187406	0.133667	0.156828	-0.288	0.196369	-0.0583333	0.146555			338	0.718934	0.76939	0.621545	0.605976	0.610017	0.61767	0.394824	0.387104	0.362147	0.615138	0.547202	0.606786	0.451633	0.35697	0.559676	0.720967	0.611664	0.762734
	338	0.995333	0.0443772	0.758	0.10266	-0.214333	0.0951753	0.249333	0.0804632	-0.662667	0.0710094	-0.375	0.133653		338	0.527667	0.0582027	0.667333	0.0681485	0.408667	0.193331	0.0856667	0.141479	-0.338667	0.195143	-0.0993333	0.146552			340	0.740957	0.794659	0.643921	0.617762	0.623554	0.629227	0.385814	0.380039	0.35853	0.611831	0.544034	0.601213	0.437012	0.343459	0.548789	0.710455	0.598364	0.756537
	340	1.011	0.0325115	0.810667	0.0919039	-0.255333	0.0877971	0.219333	0.0656836	-0.687667	0.0671739	-0.421	0.128234		340	0.599333	0.0583686	0.728667	0.0642979	0.365667	0.195907	0.058	0.156718	-0.381	0.188363	-0.140333	0.147106			342	0.762804	0.820034	0.666806	0.631159	0.639393	0.642468	0.387372	0.370188	0.347267	0.606502	0.537922	0.596624	0.427875	0.330551	0.531482	0.698091	0.587862	0.743159
	342	1.01867	0.0328684	0.863	0.0900722	-0.289	0.0845399	0.175333	0.0840496	-0.705667	0.0653172	-0.454	0.136011		342	0.67	0.0552268	0.793333	0.0584599	0.331333	0.196123	0.0143333	0.154614	-0.428	0.183534	-0.185667	0.149364			344	0.780724	0.843076	0.688951	0.64398	0.652695	0.656286	0.37871	0.359169	0.342448	0.601685	0.532973	0.589792	0.419309	0.320273	0.521123	0.68822	0.577631	0.737683
	344	1.017	0.0334515	0.905333	0.0837636	-0.316	0.0780833	0.130333	0.0805626	-0.726667	0.0596853	-0.501667	0.139507		344	0.736333	0.0560734	0.851	0.0631559	0.288333	0.186712	-0.0223333	0.137585	-0.468333	0.187087	-0.226667	0.151988			346	0.800094	0.863764	0.710037	0.655706	0.668769	0.669353	0.366429	0.352087	0.337162	0.59555	0.527336	0.582808	0.405541	0.310618	0.5092	0.677621	0.569049	0.727124
	346	1.01333	0.019218	0.949333	0.0864079	-0.349667	0.0756395	0.0856667	0.0790527	-0.741667	0.0561278	-0.536667	0.13415		346	0.785333	0.0560317	0.906667	0.0640954	0.251667	0.20635	-0.0356667	0.140438	-0.516333	0.188617	-0.267	0.15448			348	0.81669	0.885211	0.732043	0.669885	0.683415	0.683411	0.361816	0.344273	0.328421	0.592705	0.518905	0.57849	0.394758	0.300344	0.496819	0.666058	0.558128	0.718812
	348	0.997	0.0363731	0.974333	0.0632166	-0.363667	0.088636	0.044	0.0919946	-0.760333	0.0524817	-0.585	0.118731		348	0.840333	0.0563462	0.948	0.0561664	0.206333	0.20288	-0.069	0.142901	-0.551	0.182523	-0.306	0.153147			350	0.834537	0.904868	0.752496	0.682535	0.696862	0.697481	0.348338	0.336828	0.320084	0.582265	0.514097	0.573821	0.384591	0.28897	0.482684	0.658981	0.546048	0.708385
	350	0.97	0.0524309	0.988667	0.0396274	-0.386333	0.09942	-0.00266667	0.0865583	-0.763333	0.0457639	-0.609333	0.13185		350	0.884667	0.0523599	0.983333	0.0493851	0.160333	0.204596	-0.121	0.124678	-0.587667	0.175169	-0.347	0.151956			352	0.849875	0.923817	0.771271	0.693416	0.711575	0.711083	0.347595	0.327649	0.316513	0.579261	0.509057	0.567931	0.376961	0.281529	0.475465	0.648511	0.538366	0.700396
	352	0.94	0.0693974	1.01267	0.0196044	-0.422	0.0675574	-0.0426667	0.0860949	-0.776667	0.0434665	-0.645333	0.122517		352	0.921333	0.0462049	1.00633	0.0435609	0.118667	0.184133	-0.128	0.12847	-0.619333	0.170392	-0.383	0.153703			354	0.863166	0.939138	0.788821	0.706036	0.723917	0.723499	0.34049	0.317951	0.307493	0.569123	0.500747	0.557876	0.365972	0.271227	0.464169	0.637302	0.526398	0.6903
	354	0.897667	0.0732143	1.01633	0.0110151	-0.464333	0.0775134	-0.0886667	0.0977616	-0.781	0.0410731	-0.678667	0.121261		354	0.960333	0.0448281	1.03167	0.0398776	0.0933333	0.187335	-0.162333	0.117896	-0.664333	0.170279	-0.404	0.149749			356	0.873541	0.951875	0.806377	0.71811	0.737711	0.739721	0.334224	0.315765	0.300359	0.564214	0.495353	0.551077	0.356871	0.264862	0.452265	0.626695	0.519315	0.680481
	356	0.851333	0.0827305	1.014	0.00953939	-0.478	0.0707672	-0.126	0.0820183	-0.797	0.039	-0.714333	0.10378		356	0.972667	0.0461976	1.03767	0.0303022	0.0493333	0.181081	-0.187	0.117748	-0.701333	0.155446	-0.447	0.15682			358	0.886899	0.965028	0.823595	0.728542	0.750472	0.751084	0.326736	0.30756	0.298115	0.558415	0.489623	0.5446	0.348579	0.256101	0.438783	0.620076	0.510639	0.669922
	358	0.81	0.108503	1.02033	0.0330202	-0.493667	0.0630423	-0.166333	0.095296	-0.794333	0.0393107	-0.741	0.108972		358	0.999	0.0406284	1.05467	0.0261449	0.006	0.19274	-0.218	0.113921	-0.722333	0.149491	-0.471333	0.143149			360	0.891817	0.976436	0.838353	0.737686	0.761404	0.763943	0.320374	0.299586	0.289016	0.552867	0.481192	0.53915	0.345807	0.246467	0.432793	0.610581	0.497088	0.664887
	360	0.743667	0.11809	0.992333	0.0330202	-0.505667	0.0690821	-0.193	0.0906035	-0.797667	0.0421228	-0.763	0.0980765		360	1.00233	0.0360031	1.04733	0.0239072	-0.0483333	0.190167	-0.25	0.117272	-0.750667	0.1445	-0.495667	0.143202			362	0.897235	0.9868	0.851482	0.748294	0.774284	0.777804	0.31666	0.292874	0.28425	0.540891	0.471946	0.530915	0.337919	0.239615	0.422358	0.603661	0.487587	0.654232
	362	0.69	0.126107	0.974333	0.0637364	-0.528667	0.0573527	-0.250667	0.0851489	-0.795667	0.0453689	-0.788	0.0961613		362	1.00933	0.0346827	1.03367	0.0115854	-0.092	0.18349	-0.281667	0.117457	-0.773333	0.135362	-0.525333	0.134403			364	0.902131	0.991543	0.862305	0.755879	0.784804	0.788802	0.311771	0.285175	0.275393	0.538323	0.46741	0.521206	0.332043	0.233269	0.412514	0.596274	0.480591	0.643294
	364	0.620333	0.128702	0.944667	0.0722519	-0.545667	0.0578389	-0.300667	0.0905888	-0.793	0.0491121	-0.813667	0.0789325		364	1.00933	0.0234426	1.02733	0.0133	-0.126333	0.176114	-0.308667	0.105481	-0.8	0.131029	-0.559667	0.137749			366	0.905652	0.996977	0.86796	0.766043	0.79296	0.79887	0.305374	0.279526	0.269622	0.530141	0.458993	0.516516	0.327117	0.227935	0.405854	0.589047	0.475049	0.638143
	366	0.557	0.142517	0.917	0.0812835	-0.538333	0.0649333	-0.321	0.0926013	-0.785667	0.0523482	-0.827	0.0831925		366	0.993667	0.0238933	0.997333	0.0137679	-0.167667	0.18196	-0.333	0.108077	-0.828667	0.121154	-0.588	0.128849			368	0.904036	1	0.874916	0.773415	0.801802	0.808054	0.298772	0.276062	0.264857	0.523822	0.452124	0.507018	0.322296	0.221256	0.398376	0.579938	0.464138	0.631851
	368	0.476	0.154561	0.859	0.107289	-0.542	0.0591523	-0.356	0.0765441	-0.772	0.0588982	-0.838667	0.0695869		368	0.979	0.0253114	0.958	0.0194422	-0.198333	0.178739	-0.372667	0.100414	-0.841	0.108594	-0.609667	0.12481			370	0.907842	0.997254	0.87967	0.782063	0.810495	0.816331	0.293033	0.270087	0.258988	0.516722	0.445633	0.498614	0.318652	0.216333	0.392583	0.575175	0.457146	0.625017
	370	0.406	0.175214	0.814333	0.136504	-0.56	0.053507	-0.376667	0.0760022	-0.770667	0.0615007	-0.863667	0.0470567		370	0.955	0.0133666	0.921333	0.0148399	-0.242667	0.16665	-0.391333	0.0966965	-0.854667	0.101378	-0.621333	0.124275			372	0.901553	0.996059	0.88498	0.785588	0.817395	0.825587	0.289427	0.265109	0.257965	0.505761	0.440059	0.494765	0.316543	0.212355	0.381664	0.570181	0.445719	0.615767
	372	0.327	0.173606	0.761333	0.142205	-0.558	0.0459674	-0.423	0.0831625	-0.755333	0.0716543	-0.863	0.0461844		372	0.92	0.0141421	0.877333	0.0206774	-0.281	0.164355	-0.420333	0.0867192	-0.867667	0.085714	-0.640333	0.106659			374	0.894186	0.992398	0.885546	0.788679	0.821935	0.833808	0.289582	0.256342	0.253056	0.500843	0.432384	0.484701	0.315383	0.208609	0.38137	0.56343	0.443339	0.612305
	374	0.245333	0.183919	0.694667	0.158595	-0.556667	0.0446132	-0.441333	0.0784177	-0.749	0.083863	-0.878667	0.0427122		374	0.877	0.0163095	0.820333	0.0295785	-0.318	0.161551	-0.428	0.0898777	-0.873333	0.0746429	-0.653	0.102979			376	0.886522	0.985428	0.887006	0.792401	0.828231	0.842904	0.282801	0.254988	0.243893	0.497579	0.424986	0.475596	0.311673	0.204106	0.37675	0.559808	0.434	0.606674
	376	0.162	0.185841	0.635	0.173173	-0.565667	0.0189033	-0.475333	0.0756593	-0.731	0.091033	-0.878333	0.0326241		376	0.843333	0.0114698	0.762333	0.0341207	-0.343333	0.144278	-0.423667	0.0608295	-0.883667	0.0690909	-0.666333	0.0868805			378	0.878898	0.977061	0.88099	0.795056	0.831404	0.849308	0.271371	0.249641	0.240788	0.486249	0.418879	0.471442	0.311965	0.202005	0.371979	0.554438	0.429223	0.599766
	378	0.083	0.187968	0.572333	0.184177	-0.543667	0.0342394	-0.494333	0.0670622	-0.709667	0.094384	-0.873	0.0223383		378	0.776333	0.014522	0.703333	0.0377212	-0.390333	0.141714	-0.451	0.0649153	-0.88	0.0434588	-0.674667	0.0889244			380	0.869095	0.967167	0.875762	0.798517	0.834195	0.852756	0.270796	0.245323	0.236516	0.482825	0.413829	0.461247	0.308497	0.197005	0.366508	0.552287	0.422256	0.591117
	380	0.002	0.19272	0.496333	0.200565	-0.555667	0.0130512	-0.515667	0.0645161	-0.688667	0.105187	-0.875667	0.0144684		380	0.735333	0.017442	0.633333	0.0491076	-0.402	0.141211	-0.461667	0.0530995	-0.885333	0.0373928	-0.692333	0.0784063			382	0.857729	0.956051	0.876607	0.800605	0.837801	0.860354	0.269358	0.241645	0.231643	0.475792	0.406654	0.456393	0.308681	0.196572	0.365401	0.547182	0.416744	0.588349
	382	-0.0823333	0.186859	0.418667	0.207307	-0.560667	0.024379	-0.547	0.0693974	-0.666667	0.11707	-0.875667	0.00493288		382	0.657333	0.021853	0.563333	0.049277	-0.45	0.135804	-0.464667	0.0421611	-0.884667	0.0261958	-0.703333	0.0820989			384	0.842498	0.942617	0.865361	0.801318	0.837999	0.860242	0.265141	0.238699	0.230611	0.47309	0.401992	0.449531	0.309795	0.19507	0.360619	0.546156	0.413124	0.582848
	384	-0.160333	0.191009	0.344667	0.221609	-0.532	0.00953939	-0.575	0.056	-0.639	0.114118	-0.864333	0.0255408		384	0.604333	0.0244994	0.493333	0.0566294	-0.466	0.130387	-0.477333	0.0180616	-0.878	0.0339509	-0.701	0.065238			386	0.832413	0.928206	0.858701	0.800187	0.83878	0.865359	0.261487	0.235588	0.225065	0.461106	0.396728	0.441093	0.312634	0.193631	0.357859	0.542822	0.409404	0.578092
	386	-0.236667	0.188107	0.267667	0.232244	-0.522667	0.0316596	-0.591667	0.0517333	-0.606333	0.121022	-0.855333	0.022301		386	0.547	0.0269196	0.414667	0.0574476	-0.487333	0.11765	-0.494667	0.0197709	-0.868667	0.0428978	-0.703333	0.0541007			388	0.818783	0.911927	0.845437	0.800801	0.836885	0.866692	0.257689	0.232085	0.222148	0.454132	0.388845	0.433366	0.313491	0.193451	0.356443	0.54296	0.405664	0.570173
	388	-0.308667	0.188227	0.202	0.246737	-0.515333	0.015308	-0.610667	0.0528804	-0.582	0.135044	-0.839	0.0447102		388	0.469333	0.0253026	0.335667	0.0574185	-0.526	0.10138	-0.492	0.0143527	-0.856	0.0459855	-0.700333	0.0527531			390	0.804319	0.896359	0.836909	0.800043	0.838018	0.867417	0.260684	0.228732	0.220695	0.452722	0.383926	0.428545	0.316131	0.193553	0.356482	0.540411	0.401661	0.571019
	390	-0.383	0.184177	0.113333	0.238521	-0.499333	0.0289194	-0.616667	0.0474271	-0.543333	0.141747	-0.824333	0.0438786		390	0.400333	0.0288944	0.268	0.0617306	-0.529667	0.0910836	-0.480333	0.0114407	-0.841333	0.0554276	-0.698333	0.0300037			392	0.784463	0.88018	0.821938	0.794883	0.834218	0.866946	0.259031	0.227482	0.218227	0.448434	0.3802	0.419714	0.321716	0.194377	0.357256	0.542114	0.398979	0.567828
	392	-0.454	0.172476	0.0363333	0.247674	-0.48	0.0243311	-0.624	0.0395095	-0.504	0.15761	-0.793667	0.0718981		392	0.329333	0.0396344	0.189667	0.0603453	-0.541	0.0711946	-0.457667	0.0299592	-0.83	0.0755116	-0.700333	0.0336683			394	0.766782	0.862867	0.813187	0.791296	0.831123	0.868709	0.255616	0.224387	0.214206	0.444632	0.376897	0.415671	0.323347	0.192617	0.356647	0.5433	0.392921	0.561678
	394	-0.520333	0.174535	-0.0483333	0.242137	-0.450333	0.0315647	-0.632667	0.0267644	-0.471667	0.169665	-0.776667	0.0929211		394	0.246667	0.0393644	0.103667	0.0634262	-0.562667	0.0795585	-0.494	0.0227303	-0.809333	0.0891678	-0.692	0.0172047			396	0.751278	0.845402	0.795921	0.78826	0.828854	0.865874	0.255113	0.22415	0.211487	0.435912	0.370779	0.410077	0.32788	0.195697	0.357554	0.544965	0.395693	0.559784
	396	-0.579667	0.156797	-0.122	0.247158	-0.433667	0.0276104	-0.635	0.0329242	-0.43	0.165312	-0.744	0.0954411		396	0.168	0.0410447	0.021	0.0629444	-0.58	0.0780555	-0.481	0.0286473	-0.787	0.107278	-0.681	0.0310161			398	0.733341	0.824287	0.782128	0.783879	0.822361	0.863578	0.254334	0.22306	0.209459	0.435854	0.366661	0.404115	0.330019	0.198174	0.355514	0.543834	0.392913	0.557549
	398	-0.635667	0.146548	-0.193333	0.236331	-0.429333	0.0586202	-0.633667	0.0445571	-0.388667	0.174489	-0.722333	0.109715		398	0.0936667	0.0424604	-0.064	0.0681224	-0.603	0.0707861	-0.507333	0.0241431	-0.766333	0.128131	-0.684667	0.0254864			400	0.716184	0.805036	0.764797	0.779902	0.817714	0.861414	0.248823	0.223924	0.20709	0.429014	0.362921	0.398982	0.336692	0.199807	0.358321	0.54707	0.392409	0.55736
	400	-0.697333	0.1462	-0.292	0.249638	-0.396333	0.038553	-0.642333	0.0438786	-0.345	0.182121	-0.693	0.109618		400	0.015	0.0482494	-0.147667	0.0675393	-0.609333	0.0478354	-0.511	0.0318434	-0.737	0.139047	-0.666333	0.0264113			402	0.700981	0.784297	0.749387	0.775861	0.812702	0.858392	0.252249	0.223236	0.207197	0.426832	0.360189	0.393527	0.342707	0.202314	0.362891	0.552211	0.393348	0.556484
	402	-0.741667	0.131838	-0.358667	0.254608	-0.391	0.0278388	-0.636	0.0268514	-0.308667	0.184525	-0.663667	0.124163		402	-0.0636667	0.0421294	-0.219	0.0659141	-0.632667	0.0506316	-0.486	0.0586572	-0.707667	0.157832	-0.655	0.0403567			404	0.683877	0.764461	0.73378	0.769596	0.806305	0.854255	0.247553	0.223104	0.203832	0.423282	0.357157	0.389378	0.349159	0.206291	0.365196	0.554778	0.392261	0.556363
	404	-0.784333	0.127798	-0.433667	0.248238	-0.383	0.0381576	-0.642667	0.0124231	-0.258	0.195415	-0.63	0.138524		404	-0.142667	0.0565469	-0.301667	0.065936	-0.629333	0.0212968	-0.459333	0.0696722	-0.675667	0.172622	-0.636	0.05002			406	0.667581	0.745577	0.713704	0.764404	0.799213	0.84884	0.243012	0.220191	0.205268	0.416551	0.353301	0.38566	0.358154	0.207147	0.369222	0.558213	0.389547	0.558046
	406	-0.828667	0.118711	-0.503333	0.247593	-0.336667	0.0773908	-0.636	0.0255147	-0.210333	0.197819	-0.580667	0.147174		406	-0.225667	0.0551745	-0.371333	0.06585	-0.620333	0.00492161	-0.446333	0.0779587	-0.642	0.188696	-0.619667	0.0609171			408	0.65194	0.725138	0.69885	0.759471	0.791427	0.845085	0.244366	0.224536	0.20516	0.411499	0.351443	0.379238	0.36283	0.212913	0.37613	0.564916	0.392689	0.557048
	408	-0.861333	0.0973259	-0.567667	0.240882	-0.299	0.066053	-0.615	0.011	-0.169333	0.208644	-0.537667	0.158774		408	-0.295667	0.0514479	-0.436	0.0588048	-0.648667	0.0139124	-0.437333	0.074123	-0.596	0.208232	-0.598667	0.0731771			410	0.637213	0.706823	0.68173	0.753318	0.785413	0.839811	0.2479	0.22431	0.200153	0.409661	0.348382	0.375055	0.371736	0.217709	0.38317	0.567545	0.393857	0.560641
	410	-0.885	0.0780833	-0.633667	0.223952	-0.276	0.0752861	-0.623333	0.0142945	-0.122667	0.209249	-0.505	0.169104		410	-0.37	0.0569386	-0.501333	0.0559305	-0.660333	0.0127105	-0.424333	0.0683146	-0.565333	0.217373	-0.586333	0.086415			412	0.623316	0.688481	0.666995	0.749326	0.778309	0.836998	0.245768	0.221749	0.202764	0.405524	0.346082	0.371848	0.378764	0.223806	0.385063	0.575475	0.398364	0.560051
	412	-0.908667	0.0598108	-0.683667	0.215296	-0.271667	0.0621316	-0.611	0.00264575	-0.072	0.214105	-0.463333	0.180794		412	-0.442333	0.0568174	-0.568333	0.0563875	-0.640667	0.0313298	-0.409667	0.0964238	-0.522667	0.237032	-0.565333	0.0956115			414	0.608044	0.673096	0.649296	0.743681	0.771116	0.827899	0.246307	0.224811	0.200296	0.405859	0.343647	0.368531	0.38948	0.228635	0.394146	0.57978	0.400216	0.564456
	414	-0.926	0.0461844	-0.732333	0.189368	-0.230667	0.0687338	-0.597333	0.0109697	-0.0233333	0.223348	-0.42	0.191719		414	-0.507667	0.0575345	-0.630333	0.0549808	-0.639	0.0491732	-0.406333	0.114788	-0.48	0.242516	-0.541	0.108741			416	0.596585	0.655671	0.631497	0.738037	0.76443	0.822487	0.246103	0.225786	0.201705	0.405029	0.342259	0.364936	0.401415	0.235165	0.400341	0.591903	0.405272	0.566819
	416	-0.930667	0.0266333	-0.771667	0.179171	-0.229	0.0514198	-0.592	0.008544	0.026	0.219679	-0.365667	0.201617		416	-0.575667	0.0559603	-0.686	0.0514004	-0.637667	0.0579789	-0.391	0.114449	-0.431333	0.259817	-0.509667	0.120942			418	0.582928	0.639631	0.618051	0.733012	0.756654	0.814267	0.248895	0.226617	0.203096	0.402158	0.342342	0.361488	0.410366	0.241266	0.405431	0.599922	0.409186	0.567149
	418	-0.931667	0.0124231	-0.813667	0.149149	-0.183667	0.0756924	-0.573333	0.00737111	0.0843333	0.2196	-0.316667	0.204876		418	-0.628333	0.0484791	-0.730667	0.0430916	-0.628	0.0631823	-0.353667	0.125018	-0.384667	0.276044	-0.478667	0.140196			420	0.575399	0.625347	0.601264	0.728721	0.74934	0.809049	0.248368	0.227625	0.203904	0.404005	0.339499	0.358577	0.418397	0.248086	0.417042	0.607919	0.414156	0.574184
	420	-0.930333	0.015885	-0.849667	0.153871	-0.141667	0.0819532	-0.542667	0.0123423	0.136	0.211454	-0.256667	0.215447		420	-0.681333	0.0570049	-0.782333	0.043515	-0.614333	0.0726101	-0.361667	0.120115	-0.333333	0.282665	-0.462667	0.136519			422	0.567703	0.61019	0.58778	0.725756	0.743076	0.801738	0.25038	0.226386	0.199982	0.40403	0.33737	0.358121	0.429161	0.254805	0.425337	0.615975	0.417104	0.577787
	422	-0.912667	0.037899	-0.876	0.135503	-0.106	0.0820183	-0.528667	0.0295691	0.185667	0.205656	-0.211	0.216765		422	-0.732333	0.0471192	-0.815667	0.0367181	-0.617	0.0877838	-0.342333	0.113038	-0.281	0.296224	-0.424	0.161272			424	0.554253	0.597434	0.573933	0.716399	0.734834	0.793791	0.249685	0.229431	0.204164	0.401781	0.335613	0.356143	0.439444	0.262752	0.434026	0.62219	0.424493	0.582449
	424	-0.896333	0.0540031	-0.896	0.112743	-0.0633333	0.0906495	-0.504	0.0311929	0.226333	0.214621	-0.161333	0.230031		424	-0.780333	0.0473943	-0.851	0.0270678	-0.577333	0.104283	-0.301	0.133419	-0.232333	0.29901	-0.392	0.175892			426	0.549029	0.587232	0.561691	0.711847	0.729674	0.788886	0.246115	0.230296	0.204864	0.40043	0.337394	0.354335	0.446715	0.270731	0.441389	0.631508	0.429797	0.586631
	426	-0.875333	0.0785005	-0.909	0.0920815	-0.0426667	0.0999617	-0.458	0.043715	0.280333	0.214966	-0.114667	0.234509		426	-0.831	0.0389444	-0.879333	0.0224549	-0.574333	0.112692	-0.265667	0.131012	-0.182667	0.31093	-0.351333	0.187477			428	0.541685	0.577252	0.552135	0.707426	0.723737	0.781443	0.245264	0.230956	0.203464	0.397904	0.337549	0.351327	0.460045	0.277422	0.452519	0.641555	0.435751	0.59125
	428	-0.845667	0.110151	-0.921667	0.0620833	0.00433333	0.0990269	-0.407333	0.037072	0.340333	0.199018	-0.045	0.220572		428	-0.860333	0.0338066	-0.901	0.0201163	-0.56	0.116536	-0.256	0.137676	-0.136	0.325381	-0.321	0.191344			430	0.535483	0.566167	0.541253	0.703934	0.716918	0.77572	0.251878	0.235984	0.202163	0.396855	0.336162	0.353101	0.470088	0.286001	0.463359	0.653406	0.443049	0.60029
	430	-0.806333	0.137238	-0.921333	0.0368963	0.0323333	0.0963656	-0.401	0.0560268	0.377333	0.21259	-0.003	0.250054		430	-0.885667	0.0375618	-0.921	0.0143062	-0.538	0.150844	-0.218333	0.15863	-0.081	0.330282	-0.284	0.204358			432	0.533724	0.55969	0.529686	0.700387	0.712381	0.769361	0.25189	0.239354	0.2063	0.398021	0.341129	0.350139	0.479933	0.294193	0.47002	0.664167	0.452069	0.60576
	432	-0.761	0.159236	-0.916667	0.0366788	0.0386667	0.0875519	-0.395	0.0360416	0.429333	0.202633	0.054	0.249375		432	-0.903	0.0347563	-0.929667	0.0114407	-0.511	0.136252	-0.211	0.147325	-0.0296667	0.333681	-0.249333	0.219802			434	0.534315	0.553881	0.521072	0.698875	0.706165	0.761855	0.251998	0.24186	0.206704	0.396569	0.336749	0.350583	0.488558	0.304108	0.479863	0.672744	0.460124	0.609345
	434	-0.715333	0.179205	-0.898	0.0413884	0.077	0.0977804	-0.330667	0.0793872	0.463333	0.202633	0.094	0.25607		434	-0.928667	0.0236831	-0.931667	0.0112645	-0.481667	0.151838	-0.183	0.151065	0.0276667	0.334447	-0.202667	0.226866			436	0.532634	0.551202	0.511683	0.697223	0.7031	0.757125	0.249889	0.240054	0.207754	0.396317	0.338645	0.349725	0.500393	0.310537	0.492732	0.683953	0.465063	0.617332
	436	-0.658667	0.203643	-0.886	0.0691954	0.135333	0.105973	-0.327	0.0540278	0.516333	0.166974	0.156333	0.234754		436	-0.931667	0.0155421	-0.936667	0.0182635	-0.476333	0.168082	-0.164	0.177758	0.0733333	0.342839	-0.167	0.237202			438	0.533183	0.546899	0.505875	0.697953	0.699896	0.750257	0.255388	0.240632	0.209109	0.397643	0.339955	0.348327	0.511161	0.320139	0.501289	0.694402	0.475351	0.622189
	438	-0.601	0.232213	-0.862333	0.103273	0.157	0.0902663	-0.268333	0.0841091	0.546333	0.167852	0.201333	0.238358		438	-0.941	0.00864099	-0.923333	0.0214838	-0.429667	0.174089	-0.12	0.152624	0.125333	0.338627	-0.121	0.252301			440	0.538203	0.545591	0.501398	0.698071	0.697499	0.746653	0.251854	0.239475	0.210141	0.397635	0.338277	0.349125	0.519364	0.329853	0.512659	0.706771	0.485489	0.630127
	440	-0.530333	0.260243	-0.82	0.139108	0.190667	0.0945216	-0.237	0.0763741	0.588333	0.168075	0.247	0.230437		440	-0.926667	0.0103387	-0.900333	0.0287789	-0.404	0.182808	-0.0863333	0.194114	0.174333	0.340741	-0.0776667	0.248121			442	0.544714	0.545338	0.496872	0.699484	0.695525	0.739879	0.256251	0.243473	0.210392	0.39855	0.339771	0.349556	0.530937	0.338273	0.527572	0.717249	0.49368	0.63902
	442	-0.467333	0.271371	-0.782333	0.152317	0.216333	0.0878085	-0.191333	0.077106	0.633667	0.154649	0.297333	0.238978		442	-0.917667	0.00377124	-0.885	0.0353648	-0.375667	0.183315	-0.078	0.182572	0.229333	0.341803	-0.033	0.251954			444	0.548501	0.547026	0.494999	0.697217	0.694959	0.738222	0.259414	0.245676	0.212411	0.401261	0.341187	0.352079	0.538193	0.34885	0.539985	0.730775	0.503328	0.648692
	444	-0.396	0.293264	-0.748333	0.17827	0.257333	0.109436	-0.143667	0.0922298	0.645667	0.131089	0.340333	0.219249		444	-0.895333	0.0122293	-0.845333	0.0476399	-0.356	0.191922	-0.0523333	0.18562	0.279	0.334665	0.00333333	0.276446			446	0.558637	0.55234	0.494541	0.699783	0.693525	0.735041	0.258887	0.249905	0.214547	0.401017	0.34519	0.349375	0.54659	0.355498	0.554098	0.740008	0.512256	0.65643
	446	-0.318333	0.310716	-0.691667	0.213556	0.283667	0.101962	-0.113333	0.100231	0.699667	0.122034	0.396667	0.221146		446	-0.882333	0.0172498	-0.820667	0.0474435	-0.318667	0.202146	-0.00233333	0.165589	0.336	0.334073	0.0536667	0.285347			448	0.56621	0.557998	0.495223	0.703255	0.693558	0.731831	0.262637	0.251563	0.216091	0.402259	0.347004	0.350845	0.554961	0.36413	0.55973	0.751562	0.522825	0.662041
	448	-0.239667	0.328061	-0.632667	0.243225	0.309667	0.0858506	-0.0816667	0.0837695	0.711	0.119804	0.439333	0.219623		448	-0.847	0.0231517	-0.771333	0.0561803	-0.280333	0.207227	0.02	0.173812	0.382	0.331706	0.098	0.302392			450	0.577311	0.56341	0.495784	0.708221	0.693346	0.729472	0.259965	0.255682	0.216333	0.40946	0.348183	0.353405	0.564779	0.373146	0.571982	0.761415	0.531908	0.66936
	450	-0.155667	0.343047	-0.570333	0.261412	0.344333	0.109075	-0.0416667	0.0895786	0.733667	0.0891422	0.478	0.217191		450	-0.806	0.0361202	-0.723333	0.0723986	-0.250667	0.225705	0.0343333	0.198602	0.423	0.314936	0.130667	0.277117			452	0.591297	0.572096	0.495723	0.712312	0.695726	0.725518	0.265213	0.255467	0.218577	0.413085	0.351355	0.358822	0.57266	0.381899	0.589913	0.772314	0.541331	0.685459
	452	-0.0793333	0.355362	-0.500667	0.290586	0.358667	0.0839663	-0.001	0.0915369	0.779333	0.0928673	0.539667	0.229106		452	-0.777667	0.037615	-0.685667	0.071285	-0.221333	0.220896	0.0956667	0.204826	0.459333	0.311454	0.176667	0.280019			454	0.607027	0.582391	0.499586	0.717595	0.699758	0.723358	0.264506	0.257647	0.220031	0.413471	0.352723	0.355552	0.581368	0.387926	0.595175	0.785251	0.551188	0.686978
	454	0.007	0.364082	-0.436667	0.307523	0.401667	0.101707	0.0383333	0.104577	0.794333	0.084388	0.574333	0.208869		454	-0.727	0.0384014	-0.630333	0.071844	-0.190667	0.215472	0.11	0.171122	0.510333	0.296012	0.214	0.286958			456	0.622839	0.593604	0.506309	0.722878	0.702592	0.723724	0.260792	0.257917	0.220766	0.408386	0.354368	0.35785	0.587831	0.397457	0.607689	0.795372	0.56289	0.695685
	456	0.0913333	0.367391	-0.353667	0.33406	0.413667	0.0883195	0.0546667	0.105292	0.816667	0.0750355	0.621667	0.195267		456	-0.661	0.0480486	-0.552	0.0808125	-0.131	0.231803	0.138	0.187991	0.546	0.282596	0.251	0.283836			458	0.637441	0.606998	0.512875	0.72966	0.708395	0.724629	0.259055	0.262477	0.223665	0.419094	0.358865	0.357673	0.593019	0.402839	0.615217	0.8045	0.568644	0.703037
	458	0.180667	0.380978	-0.278667	0.362492	0.434667	0.072404	0.105667	0.0626445	0.821	0.0466047	0.652333	0.196571		458	-0.614333	0.0560317	-0.504	0.0821259	-0.075	0.232234	0.178667	0.176647	0.588667	0.280918	0.305	0.286473			460	0.656384	0.620826	0.521654	0.73691	0.712977	0.723583	0.268867	0.261568	0.223638	0.415284	0.358773	0.359819	0.594358	0.412708	0.633072	0.811664	0.581709	0.715103
	460	0.261667	0.38029	-0.206	0.374247	0.466	0.0667308	0.157667	0.103079	0.835	0.0456399	0.688	0.179469		460	-0.542333	0.059219	-0.425333	0.0824028	-0.067	0.233936	0.233	0.204152	0.628333	0.257715	0.341333	0.271382			462	0.676333	0.635529	0.529535	0.7457	0.718732	0.723791	0.264542	0.264366	0.226304	0.420336	0.365346	0.36123	0.598001	0.419189	0.637524	0.820484	0.589843	0.722311
	462	0.343	0.375509	-0.115667	0.397474	0.488667	0.085629	0.21	0.103793	0.836333	0.0234379	0.713	0.170026		462	-0.482667	0.0707782	-0.355667	0.0893843	-0.0346667	0.254428	0.262333	0.215812	0.657333	0.24983	0.376333	0.281526			464	0.698293	0.654877	0.540112	0.756578	0.726628	0.726145	0.264913	0.266304	0.227434	0.421914	0.366569	0.364002	0.605396	0.422878	0.648411	0.827714	0.597017	0.732079
	464	0.422333	0.367704	-0.0386667	0.409954	0.504333	0.0777839	0.252333	0.10321	0.84	0.00916515	0.741667	0.151243		464	-0.410667	0.0765172	-0.280667	0.0883038	-0.003	0.255148	0.24	0.207562	0.697	0.244753	0.43	0.279794			466	0.714007	0.673102	0.552494	0.76324	0.736619	0.729493	0.268364	0.263358	0.227533	0.426756	0.368073	0.367162	0.608811	0.43278	0.658301	0.837418	0.60904	0.736893
	466	0.489	0.35197	0.0413333	0.417831	0.512667	0.0616144	0.269667	0.108969	0.843	0.017088	0.767667	0.13188		466	-0.323333	0.0733227	-0.199333	0.0919577	0.0323333	0.211777	0.290667	0.165782	0.719333	0.224699	0.466333	0.267652			468	0.735635	0.690642	0.565158	0.7722	0.742966	0.732371	0.267789	0.268903	0.227964	0.428242	0.374069	0.369102	0.605055	0.433423	0.666116	0.841774	0.616549	0.747198
	468	0.563333	0.337072	0.125667	0.423794	0.539667	0.0512087	0.307333	0.115292	0.850333	0.0471734	0.795667	0.118593		468	-0.262667	0.0875836	-0.122	0.0937052	0.102667	0.242284	0.332667	0.168729	0.741667	0.209872	0.481333	0.265291			470	0.756977	0.710774	0.580152	0.784952	0.751332	0.737081	0.270125	0.266557	0.228682	0.43154	0.374951	0.36971	0.61184	0.441176	0.67925	0.85235	0.625312	0.75668
	470	0.624333	0.323713	0.199	0.415498	0.544333	0.0400791	0.331333	0.103963	0.836667	0.0556088	0.814333	0.107584		470	-0.166667	0.0808964	-0.0443333	0.0927446	0.144333	0.245071	0.369333	0.195681	0.772333	0.186862	0.528	0.259485			472	0.777961	0.731967	0.595064	0.795999	0.762667	0.741495	0.267993	0.267703	0.230755	0.430625	0.377333	0.373597	0.611582	0.443171	0.680716	0.859605	0.632137	0.76437
	472	0.687667	0.305363	0.280333	0.420816	0.524333	0.0557165	0.369333	0.109345	0.853	0.0965609	0.858667	0.0778867		472	-0.083	0.0815475	0.04	0.0898777	0.160333	0.240045	0.353	0.159053	0.798333	0.175508	0.570333	0.25647			474	0.800179	0.753362	0.612087	0.806501	0.773569	0.748106	0.267226	0.27197	0.230764	0.434813	0.378648	0.375144	0.607722	0.4472	0.69056	0.865741	0.640192	0.770211
	474	0.739333	0.283474	0.356	0.42229	0.538667	0.0325167	0.402333	0.11724	0.822	0.081265	0.848333	0.085804		474	-0.00633333	0.0894663	0.116333	0.0851365	0.188	0.221709	0.346667	0.129873	0.808333	0.154855	0.569667	0.22806			476	0.820613	0.771635	0.628615	0.818757	0.785833	0.75402	0.265081	0.27006	0.232918	0.436584	0.381632	0.377544	0.615072	0.453696	0.698568	0.878104	0.650899	0.77765
	476	0.796333	0.252528	0.43	0.403283	0.574667	0.0437531	0.428667	0.101115	0.828333	0.119001	0.874	0.0443959		476	0.0713333	0.08218	0.202333	0.0794369	0.227667	0.233524	0.357667	0.117148	0.836	0.143641	0.623	0.23564			478	0.841063	0.794869	0.647269	0.829579	0.79638	0.761179	0.268831	0.271519	0.231903	0.438816	0.38494	0.378536	0.613744	0.456416	0.701651	0.880214	0.657909	0.785662
	478	0.834	0.230645	0.503333	0.392498	0.561333	0.0454459	0.454	0.073328	0.804667	0.109806	0.868	0.0662042		478	0.157333	0.0913321	0.291333	0.0745222	0.269	0.232901	0.398667	0.143778	0.849333	0.116259	0.652667	0.214215			480	0.860381	0.816235	0.667043	0.843834	0.8083	0.76965	0.265632	0.271166	0.233241	0.43718	0.386672	0.379221	0.613666	0.459868	0.706917	0.886146	0.665443	0.795365
	480	0.876667	0.192513	0.559	0.370307	0.555	0.0379868	0.482667	0.102256	0.778	0.121347	0.874333	0.0389915		480	0.234333	0.0867038	0.363333	0.0677758	0.280333	0.201647	0.392667	0.116808	0.839333	0.102974	0.653667	0.187724			482	0.884174	0.837134	0.686257	0.856926	0.820085	0.776666	0.267441	0.268226	0.233384	0.440562	0.385939	0.386382	0.608051	0.457532	0.714333	0.891605	0.669972	0.800505
	482	0.903333	0.153696	0.627	0.356038	0.505667	0.041501	0.494333	0.0991228	0.753	0.14698	0.874333	0.0355293		482	0.316	0.0853581	0.430667	0.0625158	0.323333	0.212644	0.442667	0.0832279	0.856667	0.0827097	0.691	0.202209			484	0.902122	0.856746	0.706468	0.867787	0.831876	0.785166	0.269155	0.266695	0.234434	0.446789	0.389675	0.38547	0.608594	0.458508	0.716653	0.894255	0.676975	0.807735
	484	0.922667	0.115362	0.686667	0.341151	0.478667	0.0589435	0.502667	0.100271	0.732333	0.152644	0.873333	0.00208167		484	0.385333	0.0797594	0.504667	0.0568878	0.352	0.175735	0.436667	0.115892	0.849	0.0705738	0.692333	0.167754			486	0.919926	0.875394	0.728273	0.881757	0.845839	0.794382	0.267621	0.269834	0.23316	0.447175	0.395089	0.388909	0.602561	0.458161	0.720065	0.896557	0.682318	0.812255
	486	0.942	0.0910988	0.737333	0.334533	0.486	0.0453982	0.526333	0.0789451	0.702333	0.16383	0.878333	0.0225462		486	0.462667	0.068859	0.571	0.0498063	0.362667	0.185383	0.425667	0.068665	0.854	0.0491732	0.726667	0.145978			488	0.935587	0.894786	0.749618	0.892683	0.858886	0.803056	0.265501	0.269817	0.233752	0.448887	0.397587	0.3913	0.594882	0.458666	0.725421	0.898138	0.686614	0.819689
	488	0.954	0.0470319	0.777333	0.303991	0.505	0.0326037	0.523667	0.0387857	0.673667	0.185263	0.865333	0.0456545		488	0.539	0.0678086	0.636	0.0368511	0.422667	0.156423	0.465667	0.0629568	0.854	0.0466762	0.738	0.138595			490	0.945829	0.912041	0.769551	0.90328	0.87234	0.812511	0.264087	0.267725	0.233968	0.450876	0.396709	0.390548	0.59171	0.458362	0.72626	0.898573	0.692439	0.825425
	490	0.949333	0.0222785	0.831	0.271932	0.454	0.128748	0.562667	0.0856524	0.643667	0.188447	0.859667	0.0439242		490	0.607333	0.0647113	0.694333	0.0249043	0.441	0.152672	0.475333	0.0792226	0.854	0.0551181	0.747	0.118973			492	0.959466	0.928714	0.79197	0.913642	0.886976	0.82264	0.264075	0.267213	0.234874	0.451245	0.400124	0.392002	0.585463	0.458541	0.732257	0.900679	0.696915	0.831349
	492	0.949	0.0348712	0.865333	0.246358	0.423333	0.0705006	0.564333	0.0669054	0.613	0.1947	0.847667	0.0682447		492	0.673667	0.0620609	0.755333	0.0231709	0.467	0.19213	0.504	0.0683715	0.853667	0.0491415	0.754333	0.115728			494	0.97021	0.941958	0.810745	0.924048	0.895501	0.834505	0.263008	0.264861	0.234318	0.451774	0.399998	0.3937	0.578836	0.456591	0.728815	0.901135	0.701618	0.834583
	494	0.934333	0.0734325	0.885667	0.213769	0.447333	0.117738	0.579333	0.0671218	0.581333	0.199693	0.837333	0.0785897		494	0.747	0.057463	0.816333	0.0271825	0.494333	0.160344	0.495	0.0537401	0.824667	0.0811186	0.760667	0.105174			496	0.979982	0.956317	0.830852	0.933768	0.909959	0.844062	0.261391	0.261728	0.23053	0.451337	0.403612	0.395627	0.572533	0.457157	0.739161	0.903458	0.706546	0.846395
	496	0.919333	0.11115	0.91	0.186346	0.397333	0.0811316	0.570667	0.0648408	0.548333	0.237374	0.829667	0.112216		496	0.793	0.042833	0.848667	0.0172498	0.452333	0.121041	0.451	0.0379825	0.827333	0.0887255	0.763	0.0821746			498	0.98814	0.964934	0.850011	0.945221	0.919067	0.854815	0.258444	0.261458	0.232191	0.456146	0.402763	0.39539	0.566829	0.453603	0.726335	0.901643	0.709083	0.841239
	498	0.889333	0.132085	0.917667	0.146124	0.356333	0.0863095	0.577	0.0470319	0.506667	0.210239	0.8	0.109823		498	0.838667	0.033069	0.882667	0.0154128	0.499	0.144667	0.447333	0.020822	0.813333	0.106036	0.728667	0.0429754			500	0.994253	0.976121	0.872074	0.951893	0.931751	0.866725	0.261415	0.260649	0.231885	0.456499	0.40254	0.3976	0.561117	0.448469	0.737021	0.899329	0.710889	0.851794
	500	0.856667	0.174918	0.931667	0.107156	0.358333	0.0655159	0.593667	0.051984	0.478333	0.232595	0.789333	0.13347		500	0.901667	0.0504997	0.937667	0.0453162	0.485667	0.101726	0.459667	0.0217	0.786667	0.120655	0.740667	0.0351884			502	0.997721	0.982877	0.887309	0.961682	0.940497	0.878475	0.259666	0.257042	0.230171	0.45649	0.401439	0.400921	0.555223	0.445551	0.727457	0.900874	0.712119	0.84627
	502	0.817	0.208624	0.928	0.0752861	0.367333	0.0485421	0.609333	0.0204042	0.432	0.219638	0.762667	0.121706		502	0.929667	0.0409986	0.955	0.0334365	0.569	0.0871321	0.454	0.0404722	0.765333	0.134269	0.750333	0.0276446			504	1	0.988638	0.908075	0.965961	0.950586	0.888628	0.257449	0.254652	0.229265	0.456801	0.405378	0.399087	0.545187	0.442826	0.720377	0.897475	0.711891	0.851334
	504	0.777333	0.24179	0.923667	0.0667857	0.370333	0.0675747	0.608333	0.0371663	0.403333	0.238517	0.738	0.147034		504	0.958	0.0308221	0.973	0.0410447	0.548667	0.113635	0.461667	0.0720663	0.750333	0.163484	0.77	0.0506228			506	0.997234	0.992072	0.924886	0.974423	0.959142	0.899946	0.248703	0.253666	0.226896	0.45498	0.406014	0.399142	0.534194	0.437258	0.719094	0.894325	0.715492	0.849887
	506	0.727	0.270488	0.913667	0.0515978	0.349333	0.0854244	0.609333	0.0343123	0.345667	0.24077	0.711667	0.1738		506	0.996333	0.0351884	0.985	0.0531099	0.568667	0.0603453	0.489	0.0481318	0.725	0.169109	0.743333	0.0370345			508	0.992971	0.99327	0.939822	0.981068	0.967872	0.91004	0.244629	0.250979	0.225119	0.455701	0.404485	0.398061	0.527664	0.432182	0.714412	0.8895	0.713352	0.854624
	508	0.674667	0.30287	0.900333	0.071143	0.263667	0.0829237	0.586667	0.00305505	0.302667	0.236234	0.673667	0.174935		508	1.00467	0.0349221	0.983667	0.0563698	0.559333	0.0647885	0.444	0.0525547	0.704333	0.179656	0.741333	0.0613207			510	0.991375	0.995215	0.950914	0.98707	0.97627	0.917745	0.245217	0.250257	0.222579	0.452982	0.40595	0.400984	0.517767	0.427195	0.708074	0.88599	0.716552	0.855352
	510	0.615	0.322916	0.883	0.110585	0.280333	0.0907377	0.574667	0.0130512	0.271	0.250896	0.649333	0.1825		510	1.00233	0.0196695	0.964667	0.0632157	0.583	0.0600167	0.482333	0.043492	0.680667	0.204572	0.739333	0.0679869			512	0.985455	0.99205	0.966448	0.990556	0.981175	0.927595	0.245181	0.249073	0.223163	0.449634	0.402787	0.403532	0.507477	0.419925	0.705709	0.87875	0.715618	0.855689
	512	0.557333	0.344056	0.847333	0.140194	0.236	0.0730205	0.535333	0.0335012	0.223	0.239401	0.621	0.198819		512	0.992333	0.0257725	0.943	0.0747128	0.569333	0.0603011	0.442333	0.142376	0.636667	0.208631	0.704	0.0933524			514	0.976497	0.986834	0.974914	0.994989	0.988088	0.939078	0.23532	0.244773	0.225056	0.454602	0.405747	0.399954	0.499304	0.414369	0.697984	0.877431	0.713677	0.854702
	514	0.492333	0.369722	0.803333	0.174156	0.204333	0.114527	0.534	0.00984886	0.183333	0.244508	0.582667	0.211088		514	0.974333	0.0316263	0.914	0.08814	0.591667	0.0436832	0.409	0.12613	0.610667	0.230675	0.693333	0.0995735			516	0.96962	0.981734	0.984032	0.997554	0.993461	0.947365	0.236327	0.238809	0.220524	0.4519	0.404767	0.400663	0.489995	0.410296	0.689215	0.870459	0.713674	0.854027
	516	0.421333	0.379979	0.768667	0.201272	0.163333	0.0993244	0.506667	0.0112398	0.146333	0.236864	0.541	0.217		516	0.972667	0.0286628	0.891667	0.0836912	0.574667	0.0449469	0.443	0.0648896	0.589	0.24836	0.7	0.106116			518	0.956751	0.975719	0.99007	0.998172	0.996248	0.955099	0.233247	0.241237	0.222166	0.451052	0.405232	0.400604	0.481605	0.403863	0.681985	0.866179	0.712682	0.852139
	518	0.352	0.38662	0.735333	0.225074	0.167	0.10018	0.479667	0.0388887	0.0963333	0.241806	0.511	0.228217		518	0.954667	0.038612	0.862	0.0967092	0.579333	0.0381779	0.380667	0.120101	0.548333	0.25036	0.659333	0.13917			520	0.945238	0.966705	0.996886	0.99932	1	0.962507	0.231366	0.237251	0.216109	0.448408	0.40402	0.399366	0.468334	0.394895	0.68272	0.858984	0.707399	0.857875
	520	0.281667	0.405385	0.678333	0.271157	0.133667	0.0861994	0.482667	0.0181751	0.0546667	0.234504	0.471333	0.230151		520	0.936333	0.0461471	0.830667	0.101148	0.570667	0.041023	0.330667	0.125479	0.512333	0.274112	0.641667	0.151465			522	0.935727	0.951494	0.997126	1	0.99833	0.96968	0.227856	0.233649	0.213147	0.448006	0.402264	0.39962	0.463891	0.386601	0.668148	0.853402	0.70466	0.851104
	522	0.215333	0.418218	0.627333	0.296635	0.09	0.0980153	0.455	0.0459021	0.00933333	0.230079	0.424667	0.238731		522	0.900333	0.0514479	0.779667	0.107537	0.522	0.0783879	0.385333	0.141728	0.471667	0.282	0.605	0.165777			524	0.9189	0.939125	1	0.999214	0.999728	0.977647	0.228419	0.230009	0.212672	0.449189	0.402002	0.398627	0.452759	0.381684	0.663682	0.847025	0.701865	0.852103
	524	0.145667	0.414802	0.577667	0.317868	0.0726667	0.105747	0.401667	0.0375278	-0.0243333	0.246368	0.391333	0.256016		524	0.876	0.0629338	0.735667	0.115384	0.541	0.0840991	0.267	0.17891	0.441667	0.305951	0.575	0.185539			526	0.902811	0.924302	0.999514	0.997921	0.998097	0.982646	0.228611	0.229084	0.211388	0.448098	0.400774	0.401027	0.444628	0.373988	0.649745	0.843471	0.699012	0.844286
	526	0.0683333	0.419831	0.506667	0.353998	0.0223333	0.149149	0.409333	0.0489524	-0.073	0.234237	0.347	0.255507		526	0.826667	0.0751413	0.676667	0.1219	0.503333	0.114258	0.290667	0.160583	0.395	0.305627	0.558	0.214985			528	0.886927	0.909655	0.998463	0.994588	0.99935	0.986913	0.228287	0.225472	0.211936	0.448442	0.399455	0.398458	0.434918	0.367202	0.646282	0.835237	0.691812	0.845212
	528	-0.00266667	0.417342	0.449667	0.370789	0.000666667	0.0875576	0.348667	0.0680612	-0.116	0.227704	0.298333	0.261575		528	0.773333	0.0815693	0.609	0.126256	0.487667	0.0947359	0.290667	0.164346	0.357	0.312609	0.524667	0.235764			530	0.869784	0.891575	0.994123	0.993178	0.9958	0.991464	0.226155	0.221821	0.210841	0.443423	0.400391	0.399742	0.421093	0.362196	0.628907	0.824295	0.693219	0.839594
	530	-0.074	0.41419	0.386	0.384048	0.011	0.0710422	0.338333	0.0472476	-0.145667	0.211803	0.263	0.265215		530	0.722333	0.085293	0.555	0.126951	0.5	0.131228	0.255333	0.191543	0.313333	0.324192	0.502	0.239442			532	0.848911	0.877469	0.988647	0.990099	0.994234	0.994574	0.218667	0.218913	0.205259	0.442651	0.395894	0.397659	0.413893	0.350797	0.621135	0.817504	0.68543	0.834532
	532	-0.146	0.414714	0.316667	0.410602	-0.079	0.125044	0.316	0.0923418	-0.179333	0.207368	0.228333	0.270572		532	0.673	0.0779786	0.503667	0.116897	0.488333	0.137822	0.161	0.241538	0.276333	0.331373	0.458667	0.261495			534	0.831006	0.858299	0.979486	0.985237	0.992763	0.998269	0.22135	0.214387	0.205582	0.4401	0.394759	0.396193	0.403514	0.345779	0.614296	0.811074	0.682179	0.829913
	534	-0.204333	0.403304	0.260333	0.420545	-0.055	0.151218	0.260333	0.0843109	-0.223	0.21161	0.180333	0.271986		534	0.623	0.0948086	0.439333	0.113268	0.454333	0.145807	0.2	0.181776	0.236333	0.339247	0.429	0.267705			536	0.812127	0.841727	0.970356	0.97987	0.987931	0.998932	0.21766	0.212184	0.201831	0.439546	0.389355	0.391799	0.39573	0.336608	0.601359	0.803192	0.675517	0.828157
	536	-0.279333	0.392913	0.183667	0.441142	-0.127667	0.112269	0.232	0.0866083	-0.252	0.208713	0.140333	0.274782		536	0.564	0.0949561	0.379333	0.118046	0.413	0.153963	0.219333	0.194395	0.194667	0.344934	0.383667	0.268465			538	0.793089	0.818643	0.962221	0.973826	0.980519	0.999738	0.214234	0.207597	0.201651	0.436777	0.389971	0.390895	0.385953	0.330604	0.591035	0.793705	0.671664	0.821277
	538	-0.343	0.378824	0.106667	0.444718	-0.112333	0.12977	0.228333	0.0732143	-0.29	0.189317	0.0836667	0.271526		538	0.495333	0.0988006	0.304	0.109044	0.396	0.150601	0.142667	0.215846	0.145667	0.349653	0.335	0.301221			540	0.773516	0.798574	0.947224	0.969247	0.975639	0.999738	0.210495	0.206044	0.198151	0.432992	0.388156	0.388664	0.379329	0.322982	0.580793	0.785251	0.664526	0.815283
	540	-0.402333	0.370125	0.0373333	0.450962	-0.170667	0.111541	0.201	0.101425	-0.314667	0.204842	0.053	0.286512		540	0.423	0.0919819	0.231333	0.111105	0.405	0.150056	0.126667	0.24414	0.106667	0.348288	0.325	0.288528			542	0.755834	0.777893	0.931957	0.965438	0.970019	1	0.210459	0.204183	0.19738	0.428309	0.387089	0.386818	0.368268	0.315067	0.569125	0.777488	0.659723	0.810736
	542	-0.462333	0.356267	-0.0386667	0.459794	-0.187667	0.127379	0.121	0.114817	-0.346667	0.183677	0.011	0.282023		542	0.351333	0.103332	0.156333	0.11307	0.347667	0.209193	0.14	0.214767	0.06	0.356565	0.284667	0.308243			544	0.73523	0.756566	0.919433	0.955849	0.96364	0.998829	0.208818	0.201308	0.194077	0.429182	0.385187	0.385597	0.361278	0.306029	0.558977	0.769838	0.652998	0.804103
	544	-0.515	0.33796	-0.09	0.47001	-0.237333	0.192027	0.114333	0.123791	-0.385	0.175419	-0.024	0.278194		544	0.282333	0.105433	0.0836667	0.113726	0.364	0.187496	0.122667	0.224518	0.0206667	0.35386	0.242	0.312462			546	0.716809	0.736463	0.906698	0.950414	0.954729	0.997471	0.204505	0.198627	0.192103	0.425816	0.381709	0.384916	0.352966	0.297529	0.547492	0.760303	0.644457	0.798296
	546	-0.57	0.323054	-0.167667	0.46413	-0.232	0.124664	0.1	0.118697	-0.422667	0.179584	-0.08	0.279048		546	0.207667	0.107382	0.003	0.111188	0.318	0.184826	0.0453333	0.238973	-0.012	0.353147	0.207	0.319659			548	0.700895	0.716139	0.88849	0.944899	0.947712	0.994794	0.205272	0.194221	0.189994	0.423148	0.377392	0.379711	0.343485	0.290031	0.542366	0.75151	0.637363	0.795356
	548	-0.616667	0.294249	-0.24	0.463663	-0.225	0.110014	0.0503333	0.105888	-0.445667	0.16927	-0.116333	0.274877		548	0.133667	0.103332	-0.06	0.100588	0.266667	0.195861	-0.036	0.256477	-0.0603333	0.355697	0.193	0.334432			550	0.681453	0.693727	0.870567	0.935792	0.937271	0.991782	0.197388	0.192977	0.189922	0.420588	0.37825	0.380226	0.335319	0.282665	0.527704	0.743305	0.631147	0.78686
	550	-0.656	0.271829	-0.295333	0.457994	-0.266333	0.120442	0.0213333	0.0814637	-0.479667	0.153409	-0.161667	0.273189		550	0.06	0.106022	-0.131333	0.101382	0.282667	0.213899	0.00233333	0.186852	-0.0926667	0.360182	0.151667	0.343645			552	0.664578	0.674314	0.851883	0.929696	0.929534	0.987679	0.199257	0.190251	0.185031	0.414302	0.375441	0.376217	0.32745	0.276151	0.514674	0.733709	0.623671	0.779258
	552	-0.698667	0.249338	-0.362667	0.445085	-0.320667	0.0846188	-0.0156667	0.116148	-0.501667	0.151863	-0.190667	0.275743		552	-0.0126667	0.10418	-0.203333	0.0964238	0.219333	0.223607	-0.019	0.226805	-0.138667	0.354849	0.0923333	0.342949			554	0.649602	0.651443	0.834228	0.924001	0.919732	0.982767	0.200851	0.189684	0.182536	0.413757	0.374602	0.373128	0.323717	0.269174	0.504605	0.726352	0.6185	0.772328
	554	-0.731667	0.227685	-0.421667	0.430336	-0.353	0.114425	-0.063	0.146809	-0.518333	0.143361	-0.236	0.26429		554	-0.0943333	0.106962	-0.269333	0.0882434	0.210333	0.23763	-0.012	0.20073	-0.185	0.346118	0.0813333	0.3608			556	0.631289	0.632436	0.815681	0.915969	0.90943	0.978659	0.193734	0.182894	0.181881	0.411986	0.368752	0.374616	0.317212	0.263165	0.494453	0.719005	0.612648	0.76639
	556	-0.755	0.201789	-0.471667	0.41527	-0.292	0.0857496	-0.131	0.160758	-0.551667	0.131914	-0.280667	0.253143		556	-0.175	0.106574	-0.333667	0.0880353	0.125	0.230679	-0.0996667	0.256127	-0.221	0.349315	0.023	0.358141			558	0.619682	0.615295	0.798298	0.91015	0.902907	0.973297	0.194081	0.181699	0.182985	0.40716	0.36652	0.36985	0.307962	0.255333	0.484509	0.71085	0.601938	0.760504
	558	-0.783333	0.175027	-0.527333	0.415212	-0.359	0.0515073	-0.0993333	0.122806	-0.569	0.121132	-0.314333	0.257372		558	-0.239333	0.106249	-0.409333	0.0767521	0.117667	0.258376	-0.105	0.205778	-0.248	0.338208	-0.009	0.355838			560	0.602512	0.596748	0.775722	0.90104	0.893418	0.966906	0.187803	0.182085	0.178148	0.405079	0.363852	0.367424	0.302681	0.248119	0.477293	0.703233	0.595442	0.753366
	560	-0.806667	0.139733	-0.579667	0.377197	-0.382333	0.0933292	-0.185667	0.0954481	-0.584667	0.10961	-0.354	0.250118		560	-0.311333	0.105345	-0.465333	0.0722788	0.0846667	0.235933	-0.074	0.222631	-0.295	0.335762	-0.035	0.35014			562	0.590613	0.577657	0.756408	0.894286	0.882943	0.95887	0.18972	0.178566	0.178462	0.405809	0.362334	0.365063	0.29832	0.240283	0.465001	0.693833	0.587439	0.742857
	562	-0.821333	0.11046	-0.626333	0.358119	-0.333667	0.0995707	-0.208667	0.122464	-0.603	0.106785	-0.381	0.243932		562	-0.376333	0.0988006	-0.528667	0.0674603	0.102333	0.243823	-0.145	0.223071	-0.337	0.328927	-0.0606667	0.341799			564	0.577918	0.560784	0.739119	0.88982	0.869933	0.953127	0.183909	0.179408	0.1748	0.40137	0.360485	0.364682	0.290274	0.235698	0.459835	0.685582	0.582445	0.738088
	564	-0.831333	0.0855823	-0.668667	0.349386	-0.425333	0.0407717	-0.210333	0.154798	-0.618333	0.0986526	-0.421333	0.234509		564	-0.447333	0.0958656	-0.577667	0.0644584	0.0406667	0.243559	-0.223333	0.226253	-0.366	0.317428	-0.110667	0.35372			566	0.566676	0.543348	0.720633	0.881175	0.861912	0.944922	0.185671	0.173186	0.173912	0.39437	0.357143	0.359954	0.28677	0.229818	0.447214	0.6791	0.574228	0.730801
	566	-0.836	0.052915	-0.699667	0.309461	-0.400667	0.0638462	-0.254	0.132503	-0.626	0.0902053	-0.46	0.239056		566	-0.504333	0.090636	-0.631	0.0545527	0.0423333	0.261601	-0.17	0.171606	-0.408	0.315227	-0.167333	0.367806			568	0.55632	0.530725	0.701443	0.875637	0.855968	0.940018	0.178326	0.172217	0.174486	0.395369	0.353577	0.35927	0.280433	0.223561	0.435435	0.673605	0.567002	0.724311
	568	-0.833667	0.0268576	-0.735	0.281645	-0.444667	0.0710375	-0.292333	0.158573	-0.636	0.0796994	-0.477667	0.230088		568	-0.557333	0.0873664	-0.676667	0.0475908	-0.018	0.261916	-0.209333	0.20981	-0.437667	0.303008	-0.173667	0.366019			570	0.545718	0.515698	0.683442	0.869122	0.846456	0.930262	0.179261	0.173202	0.171166	0.392927	0.353427	0.357394	0.27256	0.216274	0.427258	0.664046	0.558664	0.714725
	570	-0.826667	0.0239653	-0.772667	0.247823	-0.423333	0.0635007	-0.281667	0.133238	-0.645333	0.0657673	-0.509	0.210438		570	-0.626667	0.0836992	-0.720333	0.0399694	-0.048	0.231717	-0.178333	0.0862258	-0.466667	0.295226	-0.223667	0.345502			572	0.541501	0.500544	0.664726	0.863896	0.835103	0.922617	0.182184	0.169623	0.169649	0.389302	0.351632	0.353046	0.269025	0.211179	0.418558	0.658065	0.552883	0.706652
	572	-0.817333	0.052176	-0.785333	0.221173	-0.439667	0.0251064	-0.347333	0.157662	-0.659	0.0675574	-0.552667	0.216724		572	-0.682	0.0719073	-0.765667	0.0309121	-0.052	0.215949	-0.221333	0.130467	-0.494	0.283881	-0.250667	0.346026			574	0.535978	0.489466	0.64852	0.859656	0.828553	0.915378	0.178123	0.168042	0.168527	0.387564	0.350667	0.349138	0.265068	0.204219	0.407678	0.650884	0.543838	0.699565
	574	-0.807	0.0830482	-0.813667	0.19709	-0.432667	0.0557883	-0.415	0.197211	-0.673667	0.0538733	-0.572	0.199872		574	-0.726667	0.0784573	-0.793333	0.0338066	-0.055	0.240817	-0.213667	0.148325	-0.523	0.281156	-0.294	0.342284			576	0.530348	0.476673	0.632032	0.855864	0.818491	0.906462	0.175403	0.166721	0.164686	0.385063	0.346301	0.34853	0.260037	0.200908	0.398867	0.645347	0.537512	0.694369
	576	-0.786333	0.113147	-0.825333	0.179781	-0.495	0.0743236	-0.354667	0.147426	-0.684	0.0565066	-0.587333	0.185829		576	-0.778	0.0609317	-0.821	0.0288906	-0.122667	0.253922	-0.211667	0.153424	-0.551333	0.262417	-0.325333	0.32805			578	0.526461	0.466767	0.617899	0.852885	0.810077	0.898231	0.17321	0.163549	0.164103	0.380129	0.343831	0.347072	0.257269	0.196316	0.391963	0.63934	0.531338	0.683883
																														580	0.526191	0.458809	0.604964	0.850021	0.804345	0.89041	0.17726	0.16427	0.163385	0.373558	0.342837	0.342851	0.252646	0.190309	0.38136	0.633921	0.52229	0.675916
																														582	0.524159	0.450303	0.590643	0.846955	0.794392	0.884709	0.17333	0.162591	0.160065	0.378559	0.341042	0.3422	0.250413	0.185468	0.374033	0.62751	0.515804	0.670045
																														584	0.525437	0.443367	0.575208	0.846401	0.788084	0.87397	0.172599	0.158703	0.15949	0.373641	0.338359	0.335706	0.248711	0.179836	0.368337	0.622231	0.508109	0.662456
																														586	0.527097	0.438188	0.563544	0.844904	0.781643	0.866386	0.174564	0.159441	0.159383	0.37052	0.33703	0.335259	0.244762	0.177008	0.360146	0.61837	0.503221	0.655623
																														588	0.529698	0.432961	0.554277	0.842471	0.776285	0.860447	0.167735	0.159067	0.155919	0.37041	0.334168	0.336264	0.242532	0.172715	0.353819	0.613347	0.4952	0.647961
																														590	0.534942	0.429667	0.544423	0.844668	0.772178	0.852079	0.170491	0.157062	0.154904	0.3678	0.333023	0.332284	0.241328	0.169392	0.348503	0.606244	0.489645	0.640534
																														592	0.540854	0.427678	0.537138	0.845083	0.767533	0.844527	0.168574	0.154386	0.152849	0.365778	0.329414	0.331076	0.24037	0.165772	0.342437	0.605032	0.482026	0.637548
																														594	0.5501	0.428028	0.527379	0.844957	0.763995	0.835903	0.166273	0.154683	0.154572	0.365476	0.330966	0.329546	0.240154	0.163359	0.334522	0.602264	0.478745	0.62683
																														596	0.557609	0.428497	0.521144	0.848859	0.760431	0.831356	0.165746	0.154826	0.151467	0.361666	0.32693	0.327151	0.236679	0.158507	0.331773	0.594824	0.470211	0.621161
																														598	0.565797	0.428011	0.515726	0.848808	0.757769	0.824989	0.16311	0.154166	0.152975	0.354406	0.326071	0.325046	0.235882	0.155138	0.323836	0.59419	0.464942	0.61509
																														600	0.575686	0.431021	0.512312	0.851406	0.754896	0.821506	0.159408	0.152145	0.150722	0.360717	0.325984	0.324721	0.233077	0.15258	0.319424	0.593666	0.460126	0.609716
[truncated: 7 more columns]

## Sheet: sup fig5
b		mouse (control)			2DG 10 mM			azide 1 mM
	time	exp1	exp2	exp3	exp1	exp2	exp3	exp1	exp2	exp3
	0	-5.43455e-05	1.95773e-06	1.85012e-05	-0.000206575	-0.000257238	-9.6034e-05	-4.5098e-05	1.34452e-05	4.56164e-06
	2	-0.000104515	2.19266e-05	5.89724e-05	-0.000243239	-2.51275e-05	2.7403e-05	-0.000114067	4.7873e-06	2.15216e-05
	4	-3.04812e-05	7.47854e-05	6.24053e-05	-0.000228037	-1.76745e-05	0.000136028	-7.40436e-05	7.96526e-05	7.24014e-05
	6	-8.51522e-06	0.000101411	7.86661e-05	-0.000377379	0.000170782	0.000242801	3.31624e-05	0.000120905	0.000140241
	8	0.000348907	0.000254897	0.000265846	-4.38189e-05	9.83807e-05	0.000166887	5.28168e-05	0.000382169	0.000395518
	10	0.00136856	0.000965945	0.00109316	-2.77221e-05	0.000478488	0.00031748	0.000397306	0.00127546	0.00129001
	12	0.00389031	0.00259869	0.003116	0.000507047	0.00116524	0.00107909	0.00167663	0.00309311	0.00340064
	14	0.00848934	0.00583404	0.00699781	0.00121799	0.00230556	0.00241035	0.00410378	0.0064814	0.00729412
	16	0.0152505	0.0110628	0.0133325	0.00310041	0.00461389	0.00501488	0.00854747	0.0120454	0.0137556
	18	0.0252367	0.0185965	0.0228136	0.0058762	0.00786662	0.00900868	0.0153654	0.0200544	0.0230581
	20	0.0383973	0.0290249	0.0359241	0.00972958	0.0127825	0.014933	0.0249407	0.0307006	0.0354023
	22	0.0549968	0.041962	0.0523986	0.0154681	0.0189249	0.022388	0.037124	0.0444437	0.0510306
	24	0.0746309	0.0586858	0.0724731	0.0228493	0.0274491	0.0320723	0.0525984	0.0607506	0.0702143
	26	0.09751	0.0776613	0.0959866	0.032206	0.0370295	0.0436284	0.0714756	0.0809301	0.09215
	28	0.122931	0.100498	0.123098	0.0423737	0.0483379	0.0575966	0.0923422	0.103358	0.117255
	30	0.152899	0.126595	0.152616	0.0553387	0.0620175	0.0731861	0.117009	0.129373	0.145182
	32	0.183269	0.155137	0.185576	0.0693098	0.0775945	0.0907758	0.143254	0.157889	0.175533
	34	0.217719	0.187447	0.220732	0.085961	0.0956725	0.110716	0.17293	0.189348	0.208821
	36	0.252633	0.221095	0.257818	0.103178	0.114883	0.132085	0.204018	0.222309	0.24311
	38	0.289251	0.257241	0.296592	0.123378	0.136678	0.156675	0.236574	0.257652	0.279372
	40	0.329236	0.294266	0.336661	0.145649	0.15916	0.18225	0.27078	0.293616	0.3169
	42	0.366845	0.333106	0.376892	0.170445	0.183947	0.209278	0.306887	0.331798	0.354973
	44	0.406075	0.371768	0.418483	0.193011	0.209845	0.238426	0.342471	0.370453	0.394112
	46	0.447078	0.411523	0.459509	0.220382	0.238063	0.268413	0.379942	0.408575	0.434341
	48	0.485834	0.452223	0.500339	0.248168	0.267579	0.299513	0.418003	0.446991	0.473851
	50	0.524567	0.490514	0.540738	0.275759	0.297688	0.33194	0.453936	0.485385	0.511373
	52	0.562622	0.529093	0.578705	0.307102	0.327225	0.364645	0.490915	0.524969	0.550044
	54	0.599603	0.56705	0.616961	0.336431	0.359162	0.397494	0.528753	0.561467	0.586418
	56	0.635371	0.602757	0.651644	0.365166	0.390122	0.430723	0.563203	0.59827	0.622794
	58	0.66903	0.636384	0.686984	0.39476	0.422012	0.462845	0.599731	0.633211	0.656907
	60	0.701317	0.670732	0.718565	0.427298	0.454164	0.494554	0.632617	0.668294	0.69037
	62	0.732816	0.70145	0.749083	0.456556	0.485307	0.527048	0.666308	0.699074	0.722029
	64	0.762041	0.732209	0.778291	0.486892	0.517485	0.558687	0.69782	0.730915	0.75253
	66	0.790814	0.76012	0.80583	0.516981	0.546639	0.588546	0.72704	0.761232	0.779853
	68	0.815502	0.788746	0.830648	0.544629	0.5758	0.617875	0.755903	0.789447	0.807091
	70	0.840569	0.812623	0.852922	0.575334	0.603581	0.648382	0.782287	0.815774	0.831834
	72	0.862583	0.835808	0.876391	0.601442	0.631599	0.67472	0.807954	0.838324	0.853902
	74	0.889064	0.857091	0.895146	0.630282	0.657401	0.70282	0.831806	0.861341	0.874679
	76	0.907205	0.87935	0.913793	0.656536	0.683358	0.728278	0.853185	0.881882	0.893924
	78	0.927372	0.896663	0.931002	0.681555	0.708361	0.752731	0.872754	0.901901	0.912761
	80	0.940518	0.913824	0.947338	0.707049	0.73141	0.777262	0.893841	0.919907	0.928718
	82	0.959629	0.93108	0.964476	0.729196	0.7547	0.79903	0.909147	0.936482	0.944042
	84	0.972702	0.94803	0.976648	0.750439	0.777874	0.821435	0.926994	0.949781	0.958216
	86	0.985398	0.962491	0.990664	0.774143	0.795684	0.841412	0.940756	0.966126	0.970327
	88	1	0.977395	1	0.793653	0.816042	0.860406	0.954236	0.978859	0.981129
	90		0.987868		0.814347	0.834096	0.879219	0.967756	0.98837	0.991514
	92		1		0.831715	0.850927	0.895414	0.979956	1	1
	94				0.846888	0.868908	0.91	0.989451
	96				0.862724	0.884341	0.928411	1
	98				0.880212	0.899376	0.941054
	100				0.894636	0.911044	0.95349
	102				0.910506	0.925893	0.965967
	104				0.921593	0.93647	0.977703
	106				0.936499	0.948507	0.98971
	108				0.942689	0.961625	1
	110				0.957361	0.971136
	112				0.966228	0.979166
	114				0.975438	0.990274
	116				0.979999	1
	118				0.993396
	120				1

## Sheet: sup fig6
a		mouse (control)		2DG 2 mM + azide 1 mM				mouse (control)			2DG 2 mM + azide 1 mM				b		mouse (control)		2DG 1 mM + azide 1 mM				mouse (control)			2DG 1 mM + azide 1 mM				c		mouse (control)		oligomycin 10 nM		oligomycin 10 nM + 2DG 1 mM				mouse (control)			oligomycin 10 nM			oligomycin 10 nM + 2DG 1 mM
	time	av	sd	av	sd		time	exp1	exp2	exp3	exp1	exp2	exp3			time	av	sd	av	sd		time	exp1	exp2	exp3	exp1	exp2	exp3			time	av	sd	av	sd	av	sd		time	exp1	exp2	exp3	exp1	exp2	exp3	exp1	exp2	exp3
	0	0.503078	0.0315647	0.0836	0.00992069		0	0.443786	0.285832	0.274533	0.714899	0.90576	0.833915			0	0.595043	0.0452981	0.155666	0.021185		0	0.365798	0.298359	0.312083	0.702747	0.801957	0.759152			0	0.483333	0.106791	0.16735	0.0249942	0.0569	0.0134539		0	0.349466	0.247625	0.262975	0.521644	0.459022	0.496041	0.827796	0.581351	0.819724
	5	0.585124	0.0599606	0.0833271	0.00941586		5	0.554068	0.330741	0.296274	0.711814	0.91702	0.820404			5	0.588474	0.036866	0.137101	0.0178493		5	0.307751	0.351878	0.305107	0.608712	0.732049	0.656929			5	0.540711	0.0950583	0.171403	0.0155007	0.053605	0.0107718		5	0.372431	0.280358	0.313167	0.484663	0.506498	0.530768	0.758692	0.588338	0.761506
	10	0.490231	0.0833073	0.0768333	0.00767521		10	0.503374	0.264252	0.233993	0.643529	0.854134	0.767829			10	0.468131	0.0113092	0.120354	0.0124623		10	0.258356	0.267411	0.241947	0.554351	0.643917	0.560035			10	0.417333	0.0575345	0.145069	0.0171259	0.0448	0.00726774		10	0.271236	0.242444	0.231884	0.386999	0.467015	0.432613	0.609189	0.525788	0.634189
	15	0.47152	0.0918028	0.0742484	0.00567957		15	0.497746	0.247868	0.221713	0.599981	0.845079	0.75533			15	0.445797	0.012846	0.117217	0.0110603		15	0.257225	0.249423	0.224908	0.545891	0.628975	0.539327			15	0.392953	0.0567837	0.143996	0.0187439	0.0417396	0.00605541		15	0.254216	0.235178	0.212381	0.379604	0.471343	0.424314	0.557985	0.504247	0.588202
	20	0.47967	0.086432	0.0733399	0.00409737		20	0.498291	0.256298	0.227179	0.571313	0.855991	0.75746			20	0.457747	0.0171799	0.117007	0.0111563		20	0.265676	0.257755	0.227916	0.543763	0.628662	0.538645			20	0.406221	0.0550306	0.149816	0.0198812	0.0408726	0.0055101		20	0.260245	0.243452	0.222042	0.396745	0.492096	0.439419	0.543152	0.502831	0.572321
	25	0.493788	0.0774937	0.0726794	0.00301663		25	0.499619	0.270658	0.236609	0.54872	0.869591	0.757639			25	0.477108	0.0185957	0.117737	0.0113728		25	0.275922	0.270313	0.236907	0.548026	0.629046	0.544026			25	0.425667	0.0534946	0.160229	0.0206519	0.0409026	0.00501937		25	0.269757	0.255353	0.235915	0.427391	0.520907	0.470537	0.536955	0.513283	0.57131
	30	0.514877	0.06726	0.072251	0.00301454		30	0.505141	0.289643	0.250535	0.53368	0.874024	0.761435			30	0.502134	0.0218125	0.118682	0.0117883		30	0.290731	0.285924	0.247657	0.550917	0.633013	0.550407			30	0.45212	0.0512018	0.173624	0.021492	0.0416125	0.00473875		30	0.281582	0.273356	0.254109	0.469309	0.556504	0.510587	0.537692	0.529057	0.584801
	35	0.546879	0.0551813	0.0721092	0.00289463		35	0.517499	0.315199	0.271899	0.523887	0.88598	0.760867			35	0.537336	0.0267355	0.120118	0.0121407		35	0.312267	0.307484	0.262499	0.557859	0.637729	0.559104			35	0.491905	0.0482422	0.18976	0.0226313	0.0429255	0.00432795		35	0.300307	0.299076	0.281851	0.518619	0.600592	0.559807	0.543341	0.55739	0.605724
	40	0.589326	0.0416711	0.072427	0.00316964		40	0.53682	0.346983	0.300166	0.519357	0.897494	0.767375			40	0.583239	0.0313317	0.12263	0.0124788		40	0.340006	0.334514	0.283203	0.571568	0.646656	0.572573			40	0.542609	0.0456527	0.208905	0.0238199	0.0446833	0.00424187		40	0.324603	0.33215	0.316363	0.580685	0.648247	0.619153	0.557214	0.586405	0.634463
	45	0.637956	0.0285162	0.073179	0.00340517		45	0.561653	0.382456	0.331618	0.521827	0.908856	0.777643			45	0.636845	0.0347576	0.126529	0.0132675		45	0.370597	0.366312	0.308849	0.591455	0.660482	0.594593			45	0.602551	0.0415489	0.229529	0.0254644	0.0468115	0.00413952		45	0.353676	0.369311	0.358893	0.649173	0.697448	0.683536	0.576806	0.621815	0.665906
	50	0.692764	0.0153514	0.0741639	0.00350282		50	0.591296	0.421085	0.367161	0.530859	0.91584	0.789554			50	0.69428	0.0367988	0.131094	0.0137273		50	0.403726	0.398788	0.33751	0.615571	0.680396	0.616856			50	0.667796	0.0362524	0.250622	0.0275336	0.0491962	0.00391312		50	0.385551	0.408451	0.406364	0.723294	0.741381	0.751792	0.599862	0.663831	0.697883
	55	0.746413	0.00631058	0.0754547	0.00347153		55	0.624263	0.458368	0.399854	0.545789	0.923227	0.802425			55	0.752136	0.0375806	0.136954	0.0146034		55	0.43658	0.431015	0.36733	0.645811	0.704609	0.647052			55	0.733014	0.0305404	0.270724	0.0304417	0.051562	0.00410396		55	0.417772	0.446624	0.454442	0.794624	0.782831	0.816425	0.622202	0.698217	0.736539
	60	0.799501	0.00568837	0.0771342	0.00348235		60	0.658002	0.494388	0.432235	0.566394	0.932828	0.817599			60	0.807513	0.0367008	0.143914	0.0157726		60	0.467582	0.461032	0.397077	0.680676	0.733976	0.683258			60	0.794341	0.0280965	0.288591	0.0338446	0.0545789	0.00409234		60	0.44915	0.483716	0.497033	0.860942	0.815283	0.875373	0.660801	0.742916	0.773855
	65	0.849249	0.0115719	0.0791146	0.00385789		65	0.691361	0.527433	0.462067	0.592543	0.940784	0.835665			65	0.858511	0.0328458	0.151542	0.0172391		65	0.496078	0.486341	0.426742	0.718477	0.765428	0.72384			65	0.851579	0.0215877	0.3031	0.0376261	0.057383	0.00427914		65	0.477355	0.515854	0.540829	0.91779	0.83837	0.923237	0.692749	0.782345	0.814744
	70	0.893904	0.0141629	0.0813631	0.00473164		70	0.725012	0.556342	0.487094	0.623538	0.947608	0.856172			70	0.90326	0.0291845	0.159125	0.0184657		70	0.520176	0.509201	0.453001	0.756798	0.79797	0.762611			70	0.902177	0.0162997	0.314192	0.0401105	0.060236	0.00424331		70	0.502303	0.544534	0.579223	0.95822	0.858687	0.960625	0.728913	0.825264	0.849847
	75	0.931704	0.0150308	0.08359	0.00586397		75	0.755209	0.58023	0.507678	0.656011	0.954032	0.874368			75	0.940963	0.0247902	0.166967	0.0194424		75	0.539138	0.528799	0.476058	0.79851	0.831817	0.800922			75	0.942792	0.0109897	0.321003	0.042473	0.0630374	0.0042074		75	0.522668	0.566338	0.610988	0.986849	0.8661	0.984725	0.766114	0.866978	0.882804
	80	0.9617	0.0143456	0.0859796	0.00727072		80	0.780449	0.599505	0.522911	0.693274	0.962053	0.889771			80	0.968787	0.0181415	0.174401	0.0207217		80	0.552328	0.541357	0.495639	0.836658	0.862852	0.839153			80	0.972069	0.00789425	0.324245	0.0432137	0.0656467	0.00445082		80	0.537873	0.582154	0.633151	0.999428	0.867704	1	0.802162	0.900325	0.916732
	85	0.983096	0.0103465	0.08846	0.00904337		85	0.802682	0.611919	0.532194	0.730844	0.966476	0.910318			85	0.98714	0.0122007	0.181554	0.0221548		85	0.559846	0.549622	0.509678	0.87224	0.892451	0.877002			85	0.992322	0.00234231	0.32351	0.0437676	0.0679349	0.00475483		85	0.547378	0.591251	0.651735	1	0.862435	0.997991	0.840087	0.927123	0.941593
	90	0.995227	0.00568271	0.090764	0.0108423		90	0.817542	0.619776	0.535294	0.766648	0.968954	0.929477			90	0.996203	0.00536949	0.18797	0.0232046		90	0.561825	0.552363	0.519506	0.904536	0.920484	0.909532			90	0.999317	0.00096559	0.320051	0.0431469	0.0700723	0.00495552		90	0.551641	0.594093	0.657316	0.988891	0.852705	0.988526	0.872709	0.955103	0.965369
	95	0.997681	0.00167089	0.0930859	0.0125457		95	0.825554	0.620745	0.533221	0.804432	0.977311	0.94189			95	0.996421	0.00194102	0.193576	0.0243263		95	0.558415	0.55052	0.524792	0.934597	0.941679	0.93903			95	0.997967	0.0017191	0.313871	0.042196	0.0718698	0.00543508		95	0.550596	0.591596	0.658666	0.969369	0.8364	0.969816	0.907547	0.973405	0.981678
	100	0.992737	0.00626538	0.0953065	0.014234		100	0.828108	0.616711	0.527109	0.840408	0.985072	0.954157			100	0.988337	0.00849728	0.198318	0.0250558		100	0.550587	0.544086	0.525492	0.95662	0.964599	0.962826			100	0.987651	0.00354494	0.305794	0.0407024	0.0732291	0.00582937		100	0.544818	0.584184	0.653398	0.942352	0.81848	0.943188	0.933902	0.987688	0.993615
	105	0.981193	0.0130678	0.0973598	0.0159629		105	0.826577	0.607756	0.517282	0.874034	0.988554	0.967932			105	0.972747	0.0147999	0.201784	0.0254963		105	0.538938	0.533376	0.521998	0.976216	0.978669	0.979538			105	0.970818	0.0060855	0.296035	0.0389709	0.0742859	0.00616592		105	0.535227	0.572509	0.644531	0.910632	0.793333	0.914114	0.956261	0.99973	1
	110	0.96235	0.020261	0.0990764	0.0174051		110	0.818945	0.594868	0.503069	0.902372	0.992345	0.978449			110	0.950611	0.020031	0.204443	0.0259494		110	0.524752	0.518685	0.514346	0.989305	0.990486	0.993092			110	0.945811	0.00749799	0.285548	0.0364212	0.0749713	0.00691422		110	0.5218	0.556417	0.628991	0.87393	0.767788	0.884573	0.98065	1	0.999703
	115	0.938811	0.0265662	0.100751	0.0188303		115	0.806284	0.579515	0.486692	0.930247	0.996217	0.988256			115	0.923918	0.0249282	0.206081	0.025987		115	0.506448	0.503559	0.503776	0.998832	0.998162	1			115	0.916625	0.00934887	0.273992	0.0334485	0.0750655	0.00728956		115	0.505793	0.537682	0.611203	0.83299	0.739384	0.853015	0.989659	0.996746	0.996235
	120	0.911613	0.0332695	0.10194	0.0200166		120	0.791355	0.561174	0.468483	0.951942	0.997126	0.994141			120	0.8939	0.028631	0.206219	0.0257806		120	0.487557	0.486151	0.490684	1	1	0.999382			120	0.882915	0.0109261	0.261638	0.030503	0.0747149	0.00784999		120	0.48753	0.516339	0.590061	0.789809	0.709797	0.81752	0.998795	0.987086	0.980635
	125	0.881014	0.0392433	0.102989	0.0211638		125	0.773015	0.540342	0.449162	0.972648	0.998081	0.997108			125	0.861648	0.0315369	0.205346	0.0255801		125	0.466798	0.46901	0.475563	0.995799	0.996406	0.994637			125	0.84707	0.0114943	0.24894	0.027089	0.0741363	0.00826064		125	0.467784	0.494617	0.566892	0.74414	0.679273	0.782921	1	0.97368	0.968108
	130	0.849074	0.0439812	0.103642	0.021839		130	0.751496	0.520419	0.428962	0.985392	1	0.998101			130	0.8273	0.0340754	0.203513	0.0249387		130	0.446352	0.449163	0.459419	0.986307	0.991129	0.983462			130	0.809265	0.0116507	0.236043	0.0240159	0.0730456	0.00857764		130	0.447224	0.471904	0.54192	0.69904	0.648156	0.746168	0.99393	0.954819	0.948199
	135	0.817021	0.0483947	0.104074	0.0224669		135	0.729884	0.499688	0.409336	0.995106	0.997508	1			135	0.793902	0.0344661	0.20038	0.0242756		135	0.427049	0.431051	0.442054	0.971379	0.977686	0.96673			135	0.771475	0.0123454	0.223668	0.021341	0.0717649	0.00913297		135	0.427137	0.448624	0.51704	0.656611	0.618259	0.709815	0.990178	0.931157	0.922386
	140	0.786511	0.052677	0.103961	0.0228523		140	0.709504	0.479717	0.390736	0.999041	0.993336	0.994646			140	0.761765	0.0336296	0.196628	0.0235789		140	0.409233	0.413774	0.424492	0.95345	0.960918	0.947242			140	0.735119	0.0125711	0.211525	0.0182787	0.0699999	0.00921392		140	0.408249	0.426475	0.492311	0.612978	0.59038	0.675043	0.972427	0.907066	0.8934
	145	0.758369	0.0547937	0.10369	0.0230553		145	0.688481	0.462032	0.374384	1	0.989817	0.988029			145	0.732472	0.0321181	0.192151	0.0224638		145	0.393187	0.398489	0.407861	0.931269	0.943807	0.922394			145	0.700379	0.012656	0.200098	0.0153375	0.0679118	0.0093345		145	0.390089	0.405556	0.468542	0.571127	0.565014	0.642318	0.949922	0.874173	0.864587
	150	0.734551	0.0574613	0.102902	0.0230182		150	0.671519	0.44722	0.359872	0.995166	0.984511	0.975074			150	0.707511	0.029711	0.186715	0.0215048		150	0.380133	0.385722	0.392866	0.904284	0.920168	0.894455			150	0.669963	0.0126683	0.189429	0.0131869	0.0658018	0.00942874		150	0.374883	0.387387	0.446738	0.534066	0.540102	0.61055	0.927338	0.842836	0.83365
	155	0.716248	0.0582077	0.101961	0.0228972		155	0.657062	0.436005	0.349496	0.986746	0.973655	0.966695			155	0.687702	0.0265798	0.180603	0.0204398		155	0.370437	0.375889	0.380062	0.872811	0.894691	0.863094			155	0.643883	0.0127951	0.179738	0.0119578	0.0633191	0.00929331		155	0.361817	0.371995	0.42787	0.50174	0.518442	0.57868	0.897189	0.811024	0.796827
	160	0.704786	0.0578533	0.100671	0.0226665		160	0.646718	0.429903	0.343036	0.975472	0.962441	0.951962			160	0.675799	0.0213782	0.174139	0.0194206		160	0.366409	0.370784	0.369921	0.841815	0.864618	0.83052			160	0.624618	0.0130723	0.171725	0.0107911	0.0607626	0.00902007		160	0.352888	0.361103	0.412539	0.472223	0.502868	0.553201	0.862779	0.77719	0.763584
	165	0.701277	0.0568051	0.0989993	0.0219911		165	0.641997	0.429184	0.341073	0.957444	0.954177	0.932534			165	0.671107	0.0158593	0.167442	0.0183717		165	0.366553	0.36991	0.363221	0.806646	0.836662	0.796715			165	0.612821	0.0144882	0.164958	0.0103617	0.0581496	0.00870288		165	0.348538	0.354483	0.401762	0.448431	0.489264	0.530717	0.826532	0.741891	0.731428
	170	0.706871	0.0545423	0.0967905	0.0213517		170	0.643514	0.434155	0.34479	0.934849	0.935729	0.91114			170	0.674336	0.00989364	0.160182	0.0171764		170	0.371665	0.373316	0.36029	0.772181	0.802955	0.759795			170	0.609763	0.0160301	0.159729	0.0104827	0.0554581	0.00846908		170	0.348675	0.353548	0.396593	0.429887	0.479819	0.512221	0.791505	0.706384	0.695
	175	0.720878	0.0515951	0.0947588	0.0208763		175	0.650839	0.445052	0.353152	0.915872	0.919578	0.8884			175	0.6875	0.00499997	0.152899	0.0159429		175	0.382401	0.382466	0.362295	0.735511	0.771802	0.722383			175	0.616001	0.0177992	0.156454	0.0108965	0.0527295	0.00802725		175	0.353695	0.358714	0.397197	0.419429	0.47375	0.49926	0.752111	0.671882	0.661085
	180	0.744302	0.0476554	0.0922893	0.0200935		180	0.665001	0.461558	0.367379	0.889499	0.898417	0.866386			180	0.70878	0.00600625	0.14569	0.0146945		180	0.397308	0.395938	0.369084	0.700811	0.739473	0.685225			180	0.631223	0.0202394	0.154949	0.0120062	0.0500472	0.00753899		180	0.363771	0.369112	0.403716	0.412543	0.475834	0.490074	0.71143	0.635855	0.631755
	185	0.774673	0.0435046	0.0895205	0.0193373		185	0.684437	0.482604	0.385439	0.861661	0.87487	0.83925			185	0.738697	0.0108563	0.138717	0.0139104		185	0.417564	0.413795	0.380313	0.666274	0.705925	0.651798			185	0.656338	0.022441	0.155616	0.0133986	0.0474584	0.00688864		185	0.378943	0.385168	0.417428	0.414521	0.482493	0.486177	0.670716	0.607706	0.599306
	190	0.813072	0.038936	0.0868456	0.0184841		190	0.710267	0.5082	0.408335	0.832754	0.851009	0.816603			190	0.775058	0.0154886	0.13175	0.0129537		190	0.44043	0.435244	0.395842	0.631541	0.674186	0.617211			190	0.688865	0.0239287	0.158193	0.0149764	0.0449509	0.00633081		190	0.397339	0.406383	0.436215	0.423199	0.493954	0.487446	0.631817	0.577726	0.569642
	195	0.85479	0.0346009	0.0839725	0.0177173		195	0.739002	0.535763	0.432985	0.803752	0.825292	0.78961			195	0.817027	0.0188221	0.125032	0.0119508		195	0.466088	0.459048	0.41536	0.599403	0.64267	0.583493			195	0.728877	0.0249646	0.162907	0.0164455	0.0425569	0.00579557		195	0.419528	0.431692	0.460724	0.43859	0.510204	0.496301	0.593917	0.547547	0.543516
	200	0.898969	0.0305479	0.0810615	0.0168891		200	0.770408	0.564275	0.459043	0.774281	0.801449	0.760634			200	0.860712	0.0207209	0.118781	0.0111622		200	0.491528	0.483784	0.436901	0.568783	0.613069	0.552901			200	0.77393	0.0254754	0.169377	0.0182072	0.0400855	0.0052063		200	0.443858	0.460387	0.488886	0.459431	0.531725	0.509807	0.55433	0.517596	0.516011
	205	0.943853	0.0261158	0.0779633	0.0160216		205	0.803029	0.59204	0.486093	0.741956	0.771987	0.734293			205	0.906349	0.0213076	0.112772	0.0103434		205	0.517695	0.508935	0.460444	0.539251	0.585364	0.522985			205	0.820691	0.0248577	0.17777	0.0204558	0.0380166	0.00487514		205	0.468812	0.489009	0.519757	0.488177	0.557902	0.527171	0.523878	0.490336	0.491904
	210	0.985854	0.0221015	0.0748814	0.0153599		210	0.833301	0.618349	0.511285	0.712543	0.742553	0.704527			210	0.949884	0.0196823	0.10716	0.00981418		210	0.541498	0.532358	0.484529	0.511661	0.557426	0.496648			210	0.86787	0.0242186	0.187274	0.0224516	0.0359934	0.00438692		210	0.493814	0.518127	0.550848	0.519806	0.586031	0.549963	0.491657	0.466802	0.468322
	215	1.02392	0.0188438	0.0716994	0.0145788		215	0.860741	0.64244	0.533897	0.680907	0.712469	0.675245			215	0.991223	0.0171571	0.102178	0.00920143		215	0.563889	0.554038	0.50813	0.487989	0.53281	0.472463			215	0.912066	0.022107	0.198092	0.0242702	0.0339776	0.00381412		215	0.516869	0.544183	0.581762	0.554762	0.617061	0.57855	0.456765	0.443103	0.448152
	220	1.05669	0.0151147	0.068632	0.0139849		220	0.885014	0.6617	0.554228	0.652462	0.682975	0.644663			220	1.02771	0.0131109	0.0975046	0.00871329		220	0.582785	0.572613	0.530314	0.464746	0.510438	0.450052			220	0.953303	0.0203821	0.209778	0.0263366	0.0323565	0.00334734		220	0.538499	0.568583	0.610369	0.592654	0.650606	0.609234	0.429163	0.42542	0.430221
	225	1.08332	0.012856	0.0657293	0.013291		225	0.906387	0.676679	0.570257	0.623632	0.654707	0.618564			225	1.05809	0.00825926	0.0936877	0.00830972		225	0.59761	0.5878	0.549879	0.446563	0.491056	0.431968			225	0.987896	0.0186999	0.221658	0.0280049	0.0307076	0.00280779		225	0.556734	0.588604	0.634753	0.631566	0.682281	0.642905	0.399748	0.408801	0.412288
	230	1.1012	0.0104813	0.0628616	0.0126964		230	0.919695	0.686808	0.581636	0.59611	0.625748	0.592308			230	1.08172	0.00227316	0.0901114	0.00794545		230	0.608248	0.598723	0.566791	0.429099	0.473412	0.414961			230	1.01613	0.0164395	0.233268	0.0294441	0.0292934	0.00243737		230	0.571381	0.60423	0.655733	0.66924	0.712521	0.677173	0.3758	0.393358	0.396519
	235	1.1131	0.00814496	0.060028	0.0121566		235	0.927991	0.693306	0.589776	0.56944	0.596674	0.566023			235	1.09812	0.00353561	0.0875237	0.00762576		235	0.615164	0.605593	0.579644	0.417567	0.459528	0.402648			235	1.03726	0.0151934	0.244417	0.0306777	0.0280887	0.00198398		235	0.582794	0.615469	0.671392	0.70479	0.741419	0.711115	0.353136	0.383379	0.382842
	240	1.11699	0.00715776	0.0572344	0.0115656		240	0.931259	0.694629	0.592777	0.542776	0.569552	0.539393			240	1.10622	0.0102809	0.0851433	0.00744808		240	0.616073	0.60851	0.588793	0.405134	0.448393	0.391496			240	1.04963	0.01348	0.25428	0.0311331	0.0270824	0.0019342		240	0.589005	0.621267	0.681987	0.735908	0.764346	0.744872	0.336742	0.368718	0.37409
	245	1.11388	0.00619845	0.0547956	0.0112312		245	0.927785	0.692585	0.591782	0.52112	0.542764	0.516424			245	1.10836	0.0161113	0.0835946	0.00720735		245	0.614304	0.608117	0.594185	0.399764	0.438234	0.384343			245	1.05492	0.0132882	0.263155	0.0315392	0.0263921	0.00147473		245	0.592156	0.62285	0.686931	0.763455	0.785304	0.77546	0.320906	0.368547	0.364603
	250	1.10638	0.00491823	0.0524041	0.0108457		250	0.921338	0.686551	0.589118	0.499478	0.517859	0.493369			250	1.10445	0.0208784	0.0828482	0.00754949		250	0.61027	0.603979	0.595741	0.394664	0.432624	0.38341			250	1.0528	0.0132095	0.269767	0.0315169	0.0256693	0.00139139		250	0.591071	0.619891	0.68731	0.784539	0.798336	0.800693	0.305673	0.361793	0.358877
	255	1.09015	0.00652204	0.0500681	0.0105423		255	0.90926	0.67687	0.579202	0.479023	0.492383	0.470838			255	1.09424	0.0259329	0.082433	0.00733509		255	0.602374	0.596501	0.594144	0.394728	0.429213	0.38084			255	1.04448	0.0141596	0.274755	0.0310356	0.025303	0.00125041		255	0.587126	0.613239	0.682969	0.800802	0.80495	0.823249	0.296321	0.362239	0.354432
	260	1.07254	0.0054979	0.0479696	0.0101345		260	0.893911	0.665535	0.570629	0.458915	0.470024	0.452502			260	1.08019	0.0288722	0.0827852	0.00772364		260	0.593006	0.587918	0.588918	0.397138	0.426835	0.385125			260	1.03092	0.0148295	0.277855	0.0303336	0.0250437	0.00117204		260	0.579741	0.6033	0.676003	0.808949	0.809874	0.838909	0.288522	0.364343	0.351041
	265	1.05025	0.0060721	0.0459175	0.00984981		265	0.875408	0.652577	0.557964	0.440465	0.446906	0.433935			265	1.06159	0.0321017	0.0837514	0.00775858		265	0.58101	0.576661	0.581525	0.403621	0.429949	0.389602			265	1.01305	0.0167495	0.279107	0.0288257	0.0248641	0.00124446		265	0.570942	0.590734	0.665129	0.810887	0.8073	0.852739	0.282922	0.364392	0.350136
	270	1.02666	0.00725805	0.0441729	0.00971106		270	0.85586	0.639272	0.544187	0.425772	0.425763	0.417997			270	1.04086	0.0332539	0.085467	0.00831799		270	0.568692	0.565001	0.571466	0.412672	0.434469	0.400251			270	0.990892	0.0177395	0.278586	0.0273516	0.0251344	0.00139678		270	0.559243	0.576598	0.65099	0.808414	0.799123	0.860749	0.281256	0.372277	0.355809
	275	1.00335	0.00794304	0.0426994	0.0096153		275	0.835971	0.625974	0.531084	0.41328	0.406755	0.405552			275	1.02011	0.0337116	0.0873353	0.00850439		275	0.557118	0.553049	0.56094	0.424146	0.441154	0.409234			275	0.967511	0.0192653	0.275654	0.025788	0.025445	0.00138995		275	0.547065	0.561158	0.636448	0.798414	0.785522	0.860159	0.280811	0.385718	0.356885
	280	0.980995	0.00968616	0.0412184	0.0094546		280	0.816463	0.614281	0.517875	0.400301	0.389236	0.39236			280	0.999055	0.0330266	0.0898503	0.0090741		280	0.545232	0.542068	0.549315	0.438524	0.449038	0.423013			280	0.943724	0.0210691	0.271503	0.0239399	0.0259015	0.00148053		280	0.535121	0.545661	0.620887	0.783561	0.769762	0.855936	0.283951	0.395308	0.363076
	285	0.961251	0.0105604	0.0399125	0.0094464		285	0.797927	0.603909	0.507094	0.390343	0.372433	0.37981			285	0.980054	0.0311761	0.0930316	0.0099539		285	0.535297	0.532304	0.537942	0.455259	0.459539	0.441176			285	0.920363	0.0227708	0.265928	0.0222857	0.0266728	0.00144441		285	0.523158	0.530282	0.606059	0.764864	0.751431	0.845033	0.292344	0.411637	0.369999
	290	0.945189	0.0136157	0.0388708	0.00943263		290	0.780595	0.597776	0.497793	0.382274	0.358982	0.370003			290	0.964092	0.0289437	0.0965325	0.0105402		290	0.527194	0.524408	0.52787	0.47482	0.472991	0.458816			290	0.899363	0.0243076	0.259091	0.0204844	0.0274254	0.00154312		290	0.512817	0.516923	0.591724	0.742667	0.728703	0.830987	0.299416	0.424757	0.380441
	295	0.935305	0.017055	0.0382363	0.00962178		295	0.768971	0.595123	0.491721	0.378839	0.346794	0.365197			295	0.953197	0.0247145	0.100413	0.011461		295	0.522813	0.520022	0.518964	0.494785	0.487632	0.479918			295	0.881735	0.0259695	0.251333	0.0184623	0.0284515	0.00137572		295	0.504485	0.505575	0.579418	0.716868	0.704322	0.814118	0.313677	0.444419	0.388001
	300	0.93048	0.0215595	0.0374331	0.00960223		300	0.7597	0.596456	0.488816	0.372548	0.336619	0.357571			300	0.9467	0.020478	0.104564	0.0123778		300	0.521105	0.517838	0.512397	0.516398	0.503633	0.502034			300	0.869249	0.0268999	0.242832	0.0169475	0.0294184	0.00135753		300	0.498702	0.498157	0.569876	0.690075	0.679581	0.791176	0.325404	0.460561	0.399102
	305	0.934098	0.0260382	0.0370824	0.0097518		305	0.756123	0.602614	0.49163	0.370515	0.327866	0.356686			305	0.947674	0.0142089	0.108999	0.0134034		305	0.524554	0.52044	0.508231	0.539381	0.520567	0.525876			305	0.863127	0.0284446	0.234469	0.015322	0.0307668	0.00135813		305	0.496593	0.493741	0.565193	0.662806	0.65661	0.768147	0.342057	0.486284	0.411453
	310	0.944797	0.0323764	0.0367119	0.00985489		310	0.756399	0.614139	0.498693	0.368315	0.320666	0.354204			310	0.955635	0.00811047	0.11332	0.0143206		310	0.531553	0.527423	0.507593	0.562103	0.537409	0.54857			310	0.863872	0.0292108	0.225601	0.0139221	0.0320083	0.00139225		310	0.498001	0.494501	0.564142	0.635008	0.632018	0.742492	0.358054	0.509825	0.422216
	315	0.963756	0.0386407	0.0365036	0.0100293		315	0.763254	0.630051	0.510986	0.368326	0.315231	0.352233			315	0.971659	0.00340556	0.117959	0.0153446		315	0.543357	0.538741	0.511046	0.585912	0.555746	0.573215			315	0.872702	0.029351	0.217222	0.0126952	0.0333818	0.00124844		315	0.503439	0.500755	0.568163	0.60897	0.609029	0.717638	0.37833	0.530154	0.436219
	320	0.990518	0.0462992	0.0366246	0.0103204		320	0.775185	0.651319	0.52791	0.371242	0.310766	0.355476			320	0.996809	0.00638212	0.122474	0.0164552		320	0.560363	0.554746	0.519561	0.608494	0.573281	0.597887			320	0.89088	0.0295066	0.209284	0.0113049	0.0347171	0.00130163		320	0.514024	0.512925	0.577951	0.582892	0.589186	0.693606	0.396288	0.553049	0.449062
	325	1.02491	0.0536353	0.0366769	0.0105203		325	0.793377	0.676223	0.549913	0.372983	0.3073	0.357444			325	1.02873	0.0116689	0.127147	0.0172519		325	0.57971	0.575126	0.532396	0.633499	0.592623	0.621246			325	0.916917	0.029226	0.202405	0.0104295	0.0361713	0.0012534		325	0.528497	0.530407	0.592738	0.561092	0.572455	0.671112	0.418537	0.574593	0.463002
	330	1.06397	0.0614685	0.0370918	0.0108861		330	0.814659	0.703363	0.57547	0.379645	0.307325	0.360938			330	1.06759	0.0163766	0.13139	0.0183295		330	0.603749	0.59831	0.549119	0.653708	0.609671	0.644794			330	0.951773	0.028339	0.196212	0.009912	0.0375535	0.00140902		330	0.547145	0.553732	0.613487	0.542172	0.557495	0.64978	0.439294	0.597495	0.474579
	335	1.10814	0.0702252	0.0376432	0.0112376		335	0.839383	0.733588	0.604354	0.386222	0.307305	0.368671			335	1.11367	0.0199273	0.135302	0.0191415		335	0.630839	0.625367	0.570689	0.673035	0.626102	0.665414			335	0.993447	0.0274113	0.191876	0.00964833	0.0387095	0.00163493		335	0.569235	0.581336	0.638854	0.527152	0.550734	0.632631	0.455333	0.618145	0.484428
	340	1.15351	0.0780907	0.0381722	0.0115019		340	0.866442	0.763534	0.633906	0.392383	0.309498	0.374545			340	1.16344	0.0221122	0.139116	0.0198035		340	0.659704	0.653711	0.595189	0.691723	0.643131	0.68487			340	1.0412	0.026941	0.188444	0.00984295	0.0398297	0.00157817		340	0.594876	0.61184	0.668789	0.516773	0.544372	0.618263	0.473916	0.630658	0.497108
	345	1.20035	0.086357	0.038877	0.011855		345	0.894309	0.793462	0.665295	0.40021	0.311677	0.383468			345	1.21573	0.0219074	0.142539	0.0203267		345	0.689029	0.682484	0.622813	0.709961	0.657783	0.701656			345	1.09345	0.0265365	0.186839	0.0103874	0.0409962	0.00175602		345	0.622705	0.645557	0.701416	0.511116	0.544558	0.60871	0.491637	0.648448	0.507989
	350	1.24443	0.0945714	0.0397433	0.0122562		350	0.920444	0.821669	0.694864	0.40934	0.314607	0.394896			350	1.26847	0.0196608	0.145627	0.0211238		350	0.717788	0.710701	0.652222	0.72468	0.670103	0.718864			350	1.14677	0.0252936	0.186744	0.0111352	0.0418136	0.00202512		350	0.650431	0.679581	0.735944	0.509244	0.549619	0.603945	0.506119	0.661389	0.512903
	355	1.28533	0.102051	0.0406014	0.0126874		355	0.945041	0.84664	0.723115	0.419465	0.318399	0.404063			355	1.31915	0.0174827	0.148156	0.0214408		355	0.743871	0.738899	0.680892	0.737001	0.682278	0.731142			355	1.19992	0.0246762	0.188336	0.0125304	0.0426188	0.00208386		355	0.678643	0.712757	0.770495	0.513475	0.559784	0.602433	0.522459	0.666833	0.521783
	360	1.32035	0.10907	0.0415	0.0129194		360	0.965658	0.867804	0.747772	0.427537	0.324896	0.415061			360	1.36729	0.0115579	0.150376	0.021891		360	0.768958	0.762646	0.710721	0.745216	0.693769	0.74334			360	1.25075	0.0239256	0.192098	0.0141899	0.0431736	0.00222595		360	0.705395	0.744557	0.803754	0.524072	0.576202	0.607501	0.531183	0.675463	0.526484
	365	1.34854	0.11536	0.0425304	0.0134008		365	0.981761	0.883957	0.76871	0.438596	0.328794	0.42806			365	1.4095	0.00697342	0.151951	0.021811		365	0.789793	0.783956	0.737512	0.754511	0.702013	0.749207			365	1.29701	0.0231339	0.197089	0.015926	0.0435082	0.0024015		365	0.730167	0.772429	0.834679	0.538931	0.595226	0.61655	0.540203	0.677228	0.528127
	370	1.36943	0.12005	0.0435493	0.0136405		370	0.993891	0.89533	0.784608	0.448565	0.338262	0.437782			370	1.44619	0.00611547	0.152982	0.0218223		370	0.807652	0.801036	0.762398	0.759444	0.707856	0.753611			370	1.3387	0.0221617	0.204171	0.0177784	0.043836	0.0022944		370	0.752307	0.79755	0.862766	0.558742	0.621103	0.63252	0.54515	0.677829	0.535044
	375	1.38264	0.124541	0.0445732	0.0138851		375	1	0.90221	0.795931	0.45723	0.345539	0.451124			375	1.47486	0.0134483	0.153602	0.0219645		375	0.819973	0.813548	0.78416	0.762471	0.710399	0.756959			375	1.37212	0.021925	0.212078	0.0194405	0.0438813	0.00246699		375	0.770348	0.817821	0.884798	0.581258	0.648021	0.652265	0.549979	0.675461	0.533517
	380	1.38753	0.128667	0.045526	0.0141545		380	0.999716	0.904055	0.802377	0.466241	0.352576	0.462063			380	1.49697	0.0206754	0.153547	0.02163		380	0.829376	0.822743	0.80147	0.76102	0.713298	0.755197			380	1.39797	0.0206927	0.221202	0.0214094	0.0437737	0.00238181		380	0.784075	0.832641	0.903056	0.606738	0.679744	0.674902	0.549515	0.669773	0.534727
	385	1.38546	0.131336	0.046471	0.0144325		385	0.99547	0.900982	0.804447	0.474855	0.358798	0.473942			385	1.50884	0.0280943	0.153087	0.0214428		385	0.833236	0.826061	0.813417	0.757626	0.712871	0.752492			385	1.41514	0.0207837	0.231174	0.0230053	0.0434735	0.00250622		385	0.794374	0.841379	0.914983	0.636888	0.710095	0.701904	0.549421	0.661621	0.530067
	390	1.37541	0.133735	0.0474545	0.0146032		390	0.984833	0.893589	0.801563	0.482493	0.366838	0.486848			390	1.51493	0.0356058	0.152329	0.021255		390	0.833839	0.826226	0.822309	0.752508	0.710989	0.748578			390	1.42465	0.0208387	0.241546	0.0244242	0.0430602	0.00236702		390	0.799921	0.846488	0.921494	0.668026	0.740899	0.731226	0.543406	0.653229	0.527736
	395	1.36	0.136235	0.0485069	0.0147709		395	0.969537	0.88344	0.795463	0.491226	0.37668	0.49893			395	1.51386	0.0422693	0.150881	0.02052		395	0.830924	0.822619	0.82678	0.745951	0.707443	0.738532			395	1.42585	0.0210853	0.252505	0.025804	0.0424917	0.0023767		395	0.801457	0.845562	0.923055	0.70012	0.77376	0.762922	0.538699	0.639558	0.522406
	400	1.34038	0.138128	0.0491297	0.0148691		400	0.951528	0.870263	0.786948	0.495623	0.381546	0.507869			400	1.5052	0.0478586	0.149192	0.0199691		400	0.823854	0.815617	0.826404	0.736939	0.70229	0.72867			400	1.42012	0.0217423	0.263194	0.0268561	0.0416918	0.00244139		400	0.799401	0.840314	0.920017	0.732247	0.803764	0.795262	0.532073	0.621058	0.514277
	405	1.31644	0.139244	0.0498476	0.0148833		405	0.930519	0.855393	0.774914	0.5002	0.389281	0.517154			405	1.49251	0.0524214	0.147234	0.0194582		405	0.815523	0.806152	0.823184	0.727293	0.694781	0.717775			405	1.40815	0.0226	0.272365	0.0269816	0.0408507	0.00232865		405	0.793917	0.831273	0.912931	0.758624	0.827612	0.826971	0.521247	0.604719	0.507314
	410	1.29111	0.141732	0.0504956	0.0150626		410	0.906617	0.84059	0.762444	0.506817	0.394865	0.523311			410	1.47499	0.0555619	0.144704	0.0185724		410	0.804718	0.794946	0.816334	0.712576	0.688543	0.702821			410	1.39176	0.023739	0.281036	0.0272357	0.0398996	0.00221879		410	0.786023	0.819812	0.902671	0.785308	0.848666	0.856447	0.508714	0.587977	0.498256
	415	1.26533	0.14377	0.0510503	0.015		415	0.882816	0.825568	0.749388	0.50879	0.400958	0.532485			415	1.45667	0.0573588	0.142322	0.0180029		415	0.79376	0.784074	0.808047	0.702408	0.677748	0.68961			415	1.37133	0.0265682	0.2885	0.0271055	0.0389701	0.00203326		415	0.777111	0.805455	0.88886	0.806205	0.867617	0.883601	0.495034	0.571858	0.490782
	420	1.23922	0.146441	0.0515639	0.0149223		420	0.857762	0.811454	0.735827	0.51114	0.407799	0.539335			420	1.43588	0.0576282	0.139337	0.0172747		420	0.782176	0.772273	0.797332	0.686654	0.666864	0.673401			420	1.34725	0.0298502	0.294652	0.0268624	0.0378231	0.00195725		420	0.76646	0.788933	0.872325	0.824895	0.88084	0.906971	0.480321	0.552472	0.478714
	425	1.21547	0.150261	0.0517896	0.0148395		425	0.833299	0.799389	0.723911	0.511687	0.411535	0.54242			425	1.41573	0.0566238	0.136422	0.0165216		425	0.770569	0.762253	0.785957	0.671609	0.65627	0.657278			425	1.32362	0.0319387	0.299225	0.026319	0.0366068	0.00197235		425	0.755073	0.773443	0.85639	0.838651	0.88913	0.926446	0.465391	0.525791	0.47049
	430	1.19582	0.155119	0.0520359	0.0147048		430	0.810914	0.790777	0.714245	0.511213	0.415602	0.547226			430	1.39795	0.0534575	0.133159	0.016003		430	0.762361	0.753124	0.77429	0.656693	0.640459	0.640746			430	1.29968	0.0355407	0.301585	0.0253049	0.0355639	0.00186761		430	0.744685	0.757452	0.83923	0.845212	0.890724	0.940554	0.451835	0.514322	0.454366
	435	1.18059	0.161564	0.0521014	0.0146118		435	0.790342	0.78568	0.707475	0.509222	0.416235	0.551354			435	1.38301	0.0496337	0.129987	0.0150731		435	0.755363	0.746495	0.763584	0.639753	0.630235	0.622642			435	1.27839	0.0390267	0.302453	0.0243765	0.0344559	0.0017676		435	0.735655	0.743372	0.823536	0.84807	0.888052	0.949195	0.435796	0.493501	0.446561
	440	1.17044	0.169522	0.052171	0.0143966		440	0.772178	0.784819	0.703666	0.506731	0.419514	0.554187			440	1.37361	0.0439878	0.127049	0.0145211		440	0.751492	0.744417	0.754367	0.626186	0.616709	0.607316			440	1.25945	0.0435783	0.302277	0.0233606	0.0331784	0.00177213		440	0.728762	0.73032	0.80883	0.847719	0.882493	0.95472	0.418732	0.470185	0.435366
	445	1.16701	0.178489	0.0519426	0.014148		445	0.758605	0.78763	0.704509	0.502992	0.420783	0.551347			445	1.36881	0.0373018	0.124083	0.0137741		445	0.751716	0.744112	0.74688	0.610545	0.606154	0.590993			445	1.24419	0.0476036	0.300221	0.0220778	0.032078	0.0016341		445	0.723479	0.719863	0.796576	0.841126	0.872114	0.954797	0.403571	0.455888	0.421218
	450	1.17048	0.189582	0.0518704	0.0139005		450	0.748274	0.795684	0.70982	0.499548	0.423201	0.551887			450	1.36976	0.0294099	0.120918	0.013388		450	0.754513	0.748792	0.741317	0.594769	0.591137	0.575748			450	1.23442	0.0525463	0.296096	0.0206945	0.0310834	0.00155635		450	0.721921	0.712697	0.787061	0.82926	0.854927	0.948557	0.38889	0.440284	0.411841
	455	1.18004	0.202573	0.0514393	0.0136291		455	0.740858	0.807723	0.719576	0.493683	0.421903	0.547844			455	1.37938	0.0233922	0.117998	0.0129592		455	0.762026	0.75693	0.741711	0.581482	0.576639	0.561163			455	1.23109	0.057228	0.290874	0.0191626	0.0300546	0.00154748		455	0.723688	0.709893	0.781497	0.813233	0.835761	0.938814	0.37333	0.422871	0.403667
	460	1.19761	0.215904	0.0510607	0.0133475		460	0.739794	0.824074	0.734381	0.487809	0.421173	0.544939			460	1.39544	0.0167634	0.115805	0.0125891		460	0.773047	0.769715	0.744559	0.569545	0.567892	0.550116			460	1.23466	0.0626872	0.285338	0.0181253	0.0290643	0.00145424		460	0.729825	0.711045	0.779936	0.796324	0.81854	0.924523	0.359245	0.409395	0.391949
	465	1.22091	0.229808	0.0504162	0.0130055		465	0.742885	0.843551	0.753005	0.480217	0.418751	0.537698			465	1.41852	0.011026	0.113074	0.0119924		465	0.788317	0.786547	0.750634	0.558002	0.554942	0.535324			465	1.24647	0.0677369	0.278773	0.016916	0.0281884	0.00138582		465	0.740004	0.718701	0.782638	0.777536	0.79579	0.908761	0.346496	0.397281	0.382082
	470	1.24941	0.244884	0.0498776	0.0127186		470	0.749037	0.865755	0.775647	0.472621	0.415713	0.53412			470	1.44824	0.0100484	0.111226	0.0115823		470	0.806748	0.806757	0.761036	0.548852	0.547451	0.525392			470	1.26435	0.0729893	0.271518	0.0159288	0.027373	0.00133897		470	0.753791	0.728615	0.790507	0.756274	0.773639	0.888298	0.333246	0.385993	0.374437
	475	1.28225	0.259404	0.0492468	0.0123821		475	0.759596	0.889335	0.80122	0.464569	0.412896	0.528221			475	1.48446	0.0130064	0.109021	0.0113594		475	0.828507	0.830114	0.775557	0.538021	0.536496	0.515006			475	1.28892	0.0778692	0.264086	0.0148404	0.0267444	0.00126341		475	0.770686	0.74428	0.801524	0.73346	0.752525	0.866771	0.323455	0.378437	0.367079
	480	1.31763	0.272658	0.0485467	0.0119761		480	0.77381	0.913742	0.827798	0.455974	0.4108	0.520401			480	1.52521	0.0151784	0.107272	0.0110988		480	0.852674	0.854164	0.794312	0.529831	0.528057	0.506275			480	1.32032	0.082439	0.256698	0.0137242	0.0260152	0.00119049		480	0.790736	0.765345	0.816269	0.711186	0.730482	0.846134	0.310571	0.370364	0.359641
	485	1.3537	0.28545	0.0477419	0.0117368		485	0.789513	0.936535	0.855927	0.447996	0.404608	0.511846			485	1.56754	0.0171391	0.105789	0.0110029		485	0.875896	0.879056	0.815637	0.52257	0.52028	0.499588			485	1.35628	0.0871259	0.249699	0.0132091	0.0254884	0.00124849		485	0.813433	0.788357	0.834708	0.690942	0.711391	0.823187	0.30401	0.361464	0.353875
	490	1.38832	0.295912	0.0469657	0.0114635		490	0.806958	0.956892	0.882684	0.439073	0.398689	0.505197			490	1.61272	0.0169782	0.104929	0.0110292		490	0.901217	0.903912	0.839547	0.517973	0.515531	0.496197			490	1.3964	0.0914131	0.243128	0.0124664	0.0250868	0.00113893		490	0.837735	0.81495	0.855483	0.67076	0.694141	0.802419	0.297645	0.358311	0.347842
	495	1.42124	0.304785	0.0460146	0.0111166		495	0.825169	0.974768	0.908361	0.430022	0.393124	0.493205			495	1.65533	0.0162831	0.104192	0.0107603		495	0.923065	0.927051	0.864263	0.516578	0.511276	0.491448			495	1.43747	0.0957769	0.236719	0.011984	0.0247397	0.00106043		495	0.862451	0.842196	0.876918	0.651796	0.677332	0.781151	0.29053	0.356572	0.343564
	500	1.44901	0.310707	0.0451281	0.0108217		500	0.84292	0.987616	0.930403	0.421121	0.386939	0.483432			500	1.69695	0.0146516	0.103435	0.0111758		500	0.945139	0.948381	0.888936	0.512647	0.504193	0.49059			500	1.47983	0.098733	0.231714	0.012105	0.0245254	0.00107403		500	0.886651	0.870612	0.900222	0.638286	0.664685	0.762181	0.285627	0.355094	0.341841
	505	1.47229	0.313972	0.0442932	0.0104135		505	0.860402	0.996232	0.949059	0.411303	0.383027	0.474641			505	1.73469	0.0148679	0.103376	0.0113928		505	0.963402	0.966903	0.913736	0.512771	0.501967	0.491475			505	1.52039	0.101287	0.227842	0.0124044	0.0243619	0.00100481		505	0.909376	0.898185	0.922678	0.627351	0.656772	0.745839	0.282062	0.355606	0.338908
	510	1.48924	0.316699	0.0433831	0.0102087		510	0.873741	1	0.964416	0.403022	0.375074	0.464727			510	1.7669	0.0171721	0.103395	0.0114646		510	0.979151	0.981177	0.936201	0.513533	0.500995	0.491852			510	1.55765	0.103581	0.224963	0.0129064	0.0243003	0.000919888		510	0.92987	0.924033	0.943177	0.619758	0.651332	0.732406	0.278856	0.359497	0.336663
	515	1.49875	0.316364	0.0424494	0.00990185		515	0.884811	0.997966	0.974276	0.393846	0.368623	0.454118			515	1.79213	0.0243859	0.103769	0.0117874		515	0.989204	0.991791	0.956467	0.514489	0.501592	0.495272			515	1.59063	0.10474	0.223693	0.0135503	0.0244566	0.000899052		515	0.947497	0.946513	0.96236	0.615067	0.652821	0.723465	0.280206	0.363063	0.338232
	520	1.50182	0.314002	0.0414847	0.00963856		520	0.893069	0.991622	0.979337	0.384401	0.360752	0.44406			520	1.81064	0.0320293	0.104246	0.0122526		520	0.996543	0.99773	0.973135	0.517456	0.500505	0.499671			520	1.61769	0.104519	0.22325	0.0146622	0.0246266	0.000875753		520	0.961204	0.964784	0.979208	0.614835	0.655379	0.715914	0.27908	0.372072	0.338368
	525	1.49799	0.310475	0.0405778	0.00933718		525	0.897439	0.980223	0.980195	0.376578	0.355415	0.431568			525	1.82231	0.0403591	0.104989	0.0126989		525	1	1	0.986138	0.521351	0.501394	0.505119			525	1.63742	0.106379	0.224503	0.0159926	0.0248313	0.000886256		525	0.971375	0.980331	0.988814	0.619025	0.663582	0.713299	0.280299	0.377999	0.339943
	530	1.48771	0.30589	0.0397162	0.00914273		530	0.898057	0.964435	0.9769	0.36818	0.347458	0.423264			530	1.82481	0.04831	0.106228	0.013037		530	0.998404	0.99776	0.993708	0.527266	0.506198	0.512123			530	1.6504	0.105935	0.227156	0.0175264	0.0250572	0.000749367		530	0.97744	0.989515	0.99704	0.627182	0.676114	0.714753	0.28449	0.383196	0.339683
	535	1.47191	0.301483	0.0389817	0.00901141		535	0.893713	0.946271	0.969994	0.362244	0.340852	0.41441			535	1.82094	0.0571284	0.107282	0.0137469		535	0.993027	0.991587	0.998504	0.53154	0.507957	0.520451			535	1.65612	0.105987	0.230854	0.0190742	0.0255037	0.00083538		535	0.979681	0.994635	1	0.636754	0.693044	0.719891	0.287827	0.395867	0.342588
	540	1.4507	0.295683	0.0381671	0.00881361		540	0.88606	0.925695	0.958624	0.354212	0.333578	0.40649			540	1.81226	0.0649463	0.108811	0.0141223		540	0.985704	0.982838	1	0.540076	0.513181	0.528659			540	1.65395	0.106221	0.235726	0.020534	0.0259025	0.000931204		540	0.977614	0.995146	0.997607	0.652542	0.709346	0.729815	0.291568	0.406732	0.344731
	545	1.42596	0.291224	0.0374401	0.00870026		545	0.874418	0.90281	0.946169	0.348258	0.32659	0.398185			545	1.79621	0.0715611	0.110214	0.0146545		545	0.974348	0.970995	0.996591	0.546297	0.517967	0.53746			545	1.6466	0.105658	0.241599	0.0223789	0.0264887	0.00101267		545	0.972555	0.99184	0.992787	0.669363	0.73177	0.741327	0.298567	0.419661	0.348852
	550	1.39905	0.28657	0.036655	0.00851755		550	0.861305	0.87873	0.932188	0.341481	0.320185	0.388783			550	1.7758	0.0763747	0.111836	0.0153066		550	0.96062	0.958197	0.98942	0.554136	0.522731	0.547713			550	1.63258	0.10544	0.248605	0.0239925	0.0269189	0.00112685		550	0.964389	0.983991	0.983539	0.689068	0.75651	0.758049	0.302457	0.428872	0.353502
	555	1.37011	0.283541	0.0359125	0.00847973		555	0.844227	0.85474	0.917437	0.33574	0.311505	0.381063			555	1.75323	0.0801405	0.113672	0.0159751		555	0.946956	0.943652	0.980457	0.561822	0.52955	0.559165			555	1.61445	0.105812	0.255743	0.0253543	0.0275634	0.00112959		555	0.954494	0.973465	0.971192	0.710129	0.779541	0.776451	0.311423	0.439975	0.359324
	560	1.34085	0.280714	0.0353183	0.00825901		560	0.826221	0.831497	0.902142	0.330098	0.308195	0.373421			560	1.72682	0.0833603	0.115476	0.0165384		560	0.930808	0.927828	0.968986	0.571649	0.535103	0.569509			560	1.59182	0.106595	0.264182	0.0270953	0.027944	0.00128727		560	0.943236	0.958851	0.956121	0.735043	0.807279	0.797564	0.315535	0.449867	0.361182
	565	1.31194	0.279784	0.034727	0.00823554		565	0.806227	0.80914	0.887918	0.326312	0.301845	0.365779			565	1.69912	0.0845277	0.117327	0.0172352		565	0.914119	0.912808	0.955211	0.58027	0.541134	0.581015			565	1.56572	0.107444	0.271436	0.0278563	0.0286412	0.00133411		565	0.92991	0.942494	0.938593	0.754641	0.830128	0.819408	0.324989	0.462001	0.367645
	570	1.28415	0.279876	0.0342457	0.00818157		570	0.785216	0.78889	0.874333	0.322135	0.296516	0.361151			570	1.67169	0.0842255	0.119163	0.0177373		570	0.898658	0.897968	0.940545	0.587205	0.549679	0.591729			570	1.53759	0.108489	0.279274	0.0287342	0.0291195	0.00159206		570	0.915152	0.925711	0.91925	0.778114	0.852609	0.842638	0.330138	0.475048	0.36946
	575	1.25917	0.281312	0.0337679	0.00831175		575	0.764766	0.771009	0.862863	0.320257	0.288875	0.355369			575	1.64563	0.0840552	0.121206	0.0184018		575	0.8837	0.884082	0.926664	0.597642	0.556324	0.603706			575	1.50922	0.110687	0.286945	0.0299564	0.0296285	0.00150585		575	0.901747	0.907536	0.899348	0.798615	0.878664	0.86369	0.340437	0.480763	0.373134
	580	1.23664	0.283705	0.0333608	0.00808971		580	0.744609	0.755716	0.852886	0.31556	0.287589	0.350475			580	1.62111	0.0801449	0.1229	0.0189643		580	0.870677	0.873036	0.9107	0.605897	0.562078	0.613772			580	1.48062	0.114177	0.293785	0.0301332	0.029946	0.00167319		580	0.88902	0.889313	0.878228	0.81734	0.897813	0.886927	0.342801	0.489172	0.375732
	585	1.21885	0.289736	0.0331154	0.0081089		585	0.725135	0.742768	0.848071	0.313289	0.283584	0.349318			585	1.59969	0.0776322	0.124718	0.0195623		585	0.858221	0.863934	0.897242	0.612987	0.569666	0.624874			585	1.45313	0.118839	0.299651	0.0299857	0.0306064	0.00177178		585	0.87766	0.871795	0.856897	0.833292	0.913166	0.908344	0.351619	0.500975	0.381739
	590	1.20428	0.295843	0.032691	0.00818913		590	0.707758	0.732519	0.844757	0.311484	0.277546	0.343778			590	1.58133	0.0746433	0.12668	0.0201925		590	0.847841	0.856601	0.884984	0.620445	0.578121	0.636798			590	1.42854	0.123543	0.304734	0.0297872	0.0307562	0.00174152		590	0.86777	0.856255	0.837334	0.847864	0.925358	0.927253	0.355153	0.502203	0.382655
	595	1.1936	0.304023	0.032279	0.00814739		595	0.690889	0.725499	0.844562	0.308488	0.273448	0.338676			595	1.56742	0.070523	0.128151	0.0207846		595	0.840143	0.852691	0.873985	0.627759	0.582275	0.646065			595	1.40615	0.130603	0.308961	0.0293409	0.0311337	0.0018971		595	0.86061	0.842168	0.817266	0.858462	0.936013	0.94441	0.359206	0.511063	0.385349
	600	1.1884	0.314078	0.0321848	0.00813632		600	0.676603	0.721947	0.848506	0.307686	0.272431	0.337727			600	1.55774	0.0676967	0.129904	0.0209127		600	0.833768	0.851567	0.865751	0.635397	0.592072	0.654243			600	1.38809	0.137491	0.311736	0.0284136	0.0313432	0.00180305		600	0.855683	0.830708	0.800172	0.865419	0.940438	0.958864	0.362766	0.512077	0.38878
	605	1.18695	0.325046	0.0319373	0.00815447		605	0.664909	0.720155	0.855275	0.305688	0.268689	0.335937			605	1.55301	0.0647564	0.131272	0.021265		605	0.830918	0.852502	0.860073	0.640932	0.598325	0.662036			605	1.37416	0.146976	0.313772	0.0277461	0.0314895	0.00187342		605	0.854137	0.822984	0.783058	0.869498	0.944868	0.969386	0.366273	0.514975	0.388134
	610	1.19013	0.337344	0.0317875	0.00823598		610	0.655529	0.721472	0.865307	0.305864	0.266066	0.33328			610	1.55268	0.062664	0.132518	0.0216709		610	0.82976	0.856588	0.856741	0.645516	0.60379	0.669652			610	1.36439	0.156176	0.314107	0.0264172	0.0316438	0.00175585		610	0.854824	0.817465	0.769042	0.869309	0.941588	0.977272	0.371389	0.51357	0.389758
	615	1.19693	0.350517	0.0316621	0.00828374		615	0.648228	0.725093	0.877837	0.304783	0.263128	0.333287			615	1.55782	0.0626198	0.133678	0.0219019		615	0.830642	0.86359	0.857365	0.651716	0.608344	0.675642			615	1.36055	0.166687	0.313361	0.0254191	0.0315767	0.00170082		615	0.858701	0.817371	0.756931	0.867537	0.935137	0.979793	0.370031	0.511815	0.390145
	620	1.20736	0.363314	0.031579	0.0083284		620	0.644966	0.730066	0.892404	0.304338	0.261138	0.33296			620	1.56708	0.0625421	0.134609	0.0223939		620	0.83438	0.872311	0.86016	0.653651	0.612329	0.682579			620	1.3614	0.17777	0.311794	0.0239326	0.031471	0.00175196		620	0.865596	0.81995	0.747519	0.860505	0.927942	0.981675	0.367635	0.511718	0.38872
	625	1.22074	0.376495	0.0315149	0.00833883		625	0.643886	0.736702	0.908866	0.303869	0.260076	0.332504			625	1.57988	0.0639187	0.135193	0.0223973		625	0.839624	0.882115	0.866115	0.657825	0.614554	0.684826			625	1.3676	0.190069	0.309606	0.0227258	0.0314023	0.00163341		625	0.875908	0.826372	0.740348	0.852944	0.918877	0.980034	0.370898	0.506296	0.387095
	630	1.23524	0.388873	0.0315723	0.00841976		630	0.644323	0.74434	0.925281	0.304585	0.259083	0.334047			630	1.59541	0.0668649	0.136148	0.0225335		630	0.845559	0.892917	0.874768	0.659247	0.621693	0.690052			630	1.37821	0.202237	0.305555	0.0214707	0.0311802	0.00151284		630	0.887755	0.836837	0.735548	0.840575	0.904253	0.972082	0.367175	0.501336	0.386777
	635	1.25129	0.400348	0.0314679	0.00850237		635	0.64767	0.752	0.94229	0.304281	0.256186	0.333611			635	1.61461	0.0704122	0.136602	0.0227182		635	0.853385	0.905034	0.886188	0.661977	0.622556	0.692858			635	1.39285	0.214656	0.301413	0.020322	0.0308798	0.00149715		635	0.901221	0.851	0.732699	0.82911	0.888405	0.963465	0.366022	0.495021	0.38169
	640	1.26717	0.408832	0.0314065	0.00858032		640	0.653642	0.759922	0.957094	0.304212	0.253869	0.333692			640	1.63351	0.0736751	0.136944	0.0227504		640	0.861527	0.916051	0.897897	0.662193	0.625484	0.694675			640	1.41081	0.226286	0.29686	0.0190197	0.0306123	0.00137695		640	0.916612	0.865918	0.73327	0.814913	0.872757	0.953952	0.362052	0.489262	0.380548
	645	1.28214	0.415894	0.0314806	0.0085709		645	0.661006	0.766377	0.970813	0.303973	0.254314	0.335878			645	1.65275	0.0779855	0.136708	0.0226456		645	0.869287	0.926672	0.910861	0.661195	0.624744	0.693104			645	1.43145	0.237416	0.292141	0.0182778	0.0301616	0.00125284		645	0.93178	0.884636	0.735189	0.802215	0.856621	0.941251	0.358041	0.479256	0.375913
	650	1.29599	0.421439	0.0315049	0.00866858		650	0.669262	0.771797	0.983043	0.304463	0.252557	0.337337			650	1.67056	0.0822744	0.136763	0.022724		650	0.876733	0.935073	0.923974	0.658736	0.6268	0.694133			650	1.45324	0.247851	0.286735	0.0171904	0.0296169	0.00107021		650	0.947174	0.90377	0.738655	0.785189	0.840268	0.92742	0.351888	0.467404	0.371554
	655	1.30741	0.423645	0.0314325	0.00867164		655	0.678551	0.776189	0.991582	0.304156	0.251769	0.3362			655	1.68662	0.087861	0.136424	0.0225465		655	0.88244	0.942285	0.937094	0.660078	0.6236	0.691349			655	1.47594	0.255462	0.281397	0.0165805	0.0290777	0.000986137		655	0.961443	0.922813	0.745375	0.769393	0.82485	0.911469	0.345931	0.457353	0.365625
	660	1.31603	0.423275	0.0315393	0.0087138		660	0.688842	0.778007	0.997215	0.304183	0.251479	0.339591			660	1.70086	0.0922593	0.135735	0.0219351		660	0.888469	0.947386	0.949053	0.654356	0.625972	0.6855			660	1.49666	0.263266	0.276265	0.0158411	0.0284975	0.000725486		660	0.97367	0.942202	0.750216	0.755233	0.808046	0.897208	0.338492	0.44414	0.362476
	665	1.32114	0.421436	0.0315598	0.00870439		665	0.697828	0.77755	1	0.303202	0.251071	0.341839			665	1.71102	0.0977183	0.135305	0.0218621		665	0.891701	0.949999	0.959557	0.6523	0.623999	0.683308			665	1.51539	0.268412	0.271701	0.0156911	0.0277998	0.000587875		665	0.984016	0.95866	0.756631	0.743266	0.79453	0.881899	0.331066	0.430313	0.35521
	670	1.32217	0.416962	0.0315699	0.00877488		670	0.706215	0.774526	0.998846	0.303972	0.250105	0.341874			670	1.71663	0.101516	0.134533	0.0216654		670	0.893759	0.949867	0.966601	0.647357	0.621999	0.679168			670	1.53247	0.271673	0.267661	0.0157587	0.0272766	0.000550342		670	0.992524	0.973464	0.763811	0.731775	0.784608	0.867031	0.324106	0.422329	0.349235
	675	1.32004	0.410344	0.0316211	0.00880263		675	0.71404	0.769768	0.994467	0.302328	0.248699	0.346714			675	1.7191	0.10543	0.133431	0.0211421		675	0.894402	0.947427	0.972224	0.64386	0.617797	0.671507			675	1.54556	0.272876	0.263701	0.0156972	0.026598	0.000307418		675	0.99787	0.985115	0.770374	0.720258	0.774604	0.853146	0.315794	0.407715	0.344391
	680	1.3138	0.402389	0.0315631	0.00873887		680	0.720309	0.761969	0.987121	0.301307	0.248995	0.346108			680	1.7167	0.109805	0.132409	0.0210105		680	0.89239	0.941846	0.975625	0.638825	0.612937	0.666541			680	1.55476	0.272025	0.260832	0.0163587	0.0260053	0.000290752		680	1	0.993848	0.776327	0.713495	0.768427	0.839616	0.307077	0.399592	0.337749
	685	1.30451	0.394662	0.0316159	0.00881838		685	0.723779	0.752408	0.978193	0.301149	0.247578	0.349019			685	1.70914	0.112616	0.131063	0.0205448		685	0.888213	0.934267	0.974828	0.632887	0.608015	0.658329			685	1.55899	0.269379	0.258481	0.0168593	0.0252576	0.000135036		685	0.999174	0.99811	0.780939	0.707971	0.763153	0.828759	0.300033	0.383924	0.329683
	690	1.29178	0.385007	0.0316589	0.00888272		690	0.725824	0.74147	0.96587	0.300151	0.246007	0.352881			690	1.69678	0.114892	0.129683	0.0203971		690	0.882016	0.923712	0.971175	0.625254	0.60197	0.651891			690	1.55968	0.265119	0.257158	0.0176407	0.0247241	2.77856e-05		690	0.995419	1	0.784693	0.705265	0.761806	0.820096	0.292104	0.374754	0.325411
	695	1.27578	0.375691	0.0316714	0.00879862		695	0.724455	0.728966	0.951835	0.298999	0.247309	0.353771			695	1.68167	0.11545	0.128519	0.0197427		695	0.875189	0.912253	0.964646	0.621755	0.598076	0.64322			695	1.55459	0.258938	0.256583	0.0188221	0.0239721	3.02381e-05		695	0.988037	0.997164	0.786586	0.703627	0.765194	0.812007	0.283237	0.363608	0.315274
	700	1.25796	0.366824	0.0316102	0.00884261		700	0.72117	0.715358	0.937086	0.297506	0.245132	0.355651			700	1.66272	0.116061	0.127053	0.0193629		700	0.865957	0.899108	0.955917	0.615044	0.592028	0.635			700	1.54541	0.252522	0.25696	0.0199902	0.0233675	0.000216368		700	0.979106	0.990732	0.78625	0.706413	0.768995	0.807496	0.275542	0.350639	0.311232
	705	1.23796	0.358168	0.0314698	0.00878823		705	0.715187	0.701182	0.921054	0.294883	0.243805	0.356001			705	1.63996	0.115298	0.125356	0.0194641		705	0.85575	0.883681	0.944253	0.607148	0.581296	0.628424			705	1.53274	0.244883	0.258013	0.0211503	0.0227065	0.000275388		705	0.967761	0.981694	0.784769	0.710113	0.775605	0.805416	0.264989	0.343202	0.30334
	710	1.21648	0.349992	0.0313682	0.00880868		710	0.706942	0.686724	0.904362	0.292372	0.241464	0.358162			710	1.6156	0.115548	0.123906	0.0188919		710	0.844026	0.86737	0.932342	0.599274	0.577761	0.619381			710	1.51507	0.236941	0.260161	0.022787	0.0221327	0.000355582		710	0.954164	0.968745	0.780454	0.717159	0.786658	0.804863	0.257724	0.333162	0.297495
	715	1.19454	0.342342	0.0313242	0.00873935		715	0.697799	0.67197	0.887759	0.290656	0.241837	0.358843			715	1.58845	0.113151	0.122397	0.0186031		715	0.831405	0.851185	0.916732	0.59353	0.569806	0.611327			715	1.49484	0.229213	0.263513	0.0246968	0.0215747	0.000439208		715	0.939342	0.95422	0.774272	0.727208	0.802303	0.807287	0.250942	0.32296	0.291875
	720	1.17155	0.336434	0.0310934	0.00862924		720	0.684897	0.657735	0.871464	0.286341	0.240355	0.358873			720	1.56125	0.110937	0.120591	0.0183059		720	0.817988	0.835832	0.90102	0.585776	0.5607	0.60205			720	1.46993	0.221127	0.266141	0.0257868	0.0209402	0.00055036		720	0.921825	0.936738	0.765362	0.735402	0.812629	0.81117	0.241062	0.314459	0.285203
	725	1.14902	0.332069	0.0309947	0.00865317		725	0.671373	0.643134	0.856606	0.285644	0.238651	0.35819			725	1.53215	0.108111	0.119142	0.0178938		725	0.803946	0.819428	0.883879	0.580157	0.554118	0.593586			725	1.44456	0.214152	0.270786	0.0276271	0.0205509	0.000478149		725	0.905541	0.918045	0.755385	0.749469	0.830961	0.818498	0.237386	0.308829	0.27882
	730	1.12749	0.329156	0.0307001	0.00856531		730	0.656386	0.629987	0.843063	0.281609	0.236201	0.356696			730	1.50341	0.103641	0.117634	0.0180586		730	0.790755	0.803912	0.865665	0.571262	0.545665	0.588397			730	1.41782	0.207289	0.275579	0.029018	0.0200939	0.000578212		730	0.888418	0.898753	0.744387	0.762124	0.849754	0.828743	0.229587	0.303837	0.273791
	735	1.10643	0.327118	0.0306538	0.0085811		735	0.640525	0.617494	0.830272	0.279573	0.235023	0.358963			735	1.47575	0.0998912	0.116166	0.0177367		735	0.776953	0.78986	0.848345	0.564753	0.53901	0.580448			735	1.38946	0.201423	0.280238	0.0304401	0.0196146	0.000657644		735	0.870844	0.878849	0.73141	0.775195	0.867493	0.838298	0.22239	0.297536	0.268352
	740	1.08797	0.327265	0.0302845	0.00837008		740	0.624639	0.606491	0.820371	0.274892	0.234022	0.354952			740	1.44919	0.0950164	0.114632	0.0175533		740	0.764294	0.776775	0.830765	0.558555	0.53048	0.572874			740	1.36088	0.196732	0.285582	0.0320581	0.0192701	0.00063144		740	0.854461	0.858115	0.717472	0.790685	0.887302	0.849265	0.218487	0.292906	0.263118
	745	1.07096	0.328978	0.030072	0.00832633		745	0.607993	0.59675	0.812222	0.272496	0.232045	0.353349			745	1.42367	0.0903814	0.113171	0.0172614		745	0.751998	0.764315	0.813876	0.55217	0.523589	0.565098			745	1.33274	0.192364	0.290956	0.033013	0.0190127	0.000675147		745	0.837976	0.838409	0.703397	0.806007	0.904909	0.863514	0.214474	0.290059	0.259893
	750	1.05633	0.333406	0.0299145	0.00830976		750	0.591114	0.587817	0.807336	0.268455	0.230143	0.355538			750	1.4009	0.0857596	0.111732	0.0174261		750	0.740725	0.754045	0.798299	0.54433	0.514918	0.560091			750	1.30535	0.190961	0.296029	0.0340318	0.0186721	0.000697425		750	0.823598	0.819693	0.687206	0.820117	0.922314	0.876471	0.209572	0.287186	0.254398
	755	1.04395	0.338475	0.02951	0.00822925		755	0.574965	0.580797	0.803958	0.263899	0.226438	0.352437			755	1.38099	0.0806972	0.11059	0.0171867		755	0.730894	0.746017	0.783746	0.53959	0.509408	0.553913			755	1.27979	0.189648	0.300946	0.034536	0.0183276	0.000778163		755	0.809808	0.802716	0.671976	0.832023	0.939023	0.891626	0.203944	0.284132	0.249712
	760	1.03336	0.346767	0.0292687	0.00814917		760	0.557487	0.574303	0.803842	0.260903	0.224817	0.350492			760	1.36464	0.0762567	0.109101	0.0173016		760	0.722861	0.739702	0.771491	0.531929	0.500459	0.548364			760	1.25625	0.189995	0.305999	0.0352038	0.0181781	0.000832403		760	0.798278	0.78696	0.656709	0.845572	0.955517	0.906268	0.201207	0.283157	0.247701
	765	1.02644	0.355558	0.0288244	0.00797196		765	0.542326	0.570337	0.805959	0.25579	0.222386	0.345943			765	1.35088	0.0722547	0.10813	0.0172703		765	0.715771	0.735205	0.760713	0.527948	0.494546	0.544018			765	1.23537	0.191777	0.310048	0.0353946	0.018045	0.000925538		765	0.788157	0.774327	0.641539	0.856935	0.966963	0.919514	0.198292	0.2861	0.243134
	770	1.02285	0.36586	0.0284789	0.00789247		770	0.52857	0.568202	0.810918	0.25127	0.219519	0.343898			770	1.34076	0.06889	0.107074	0.0173134		770	0.710279	0.732872	0.752104	0.52081	0.489852	0.540152			770	1.21745	0.19537	0.313462	0.0354266	0.0177681	0.000992364		770	0.780937	0.763441	0.626817	0.864449	0.978056	0.931691	0.193866	0.282548	0.240212
	775	1.02086	0.376969	0.028101	0.0078151		775	0.515265	0.567138	0.81725	0.247321	0.216182	0.340494			775	1.33507	0.0664432	0.106244	0.0171403		775	0.707271	0.732183	0.746616	0.519118	0.484429	0.535375			775	1.20308	0.199334	0.3169	0.03512	0.017676	0.000980891		775	0.775213	0.755741	0.613793	0.871957	0.987999	0.945564	0.193456	0.283018	0.236627
	780	1.02048	0.388854	0.0277546	0.00773244		780	0.502517	0.567048	0.824952	0.243109	0.213408	0.337937			780	1.33318	0.064034	0.10539	0.0174251		780	0.706054	0.734311	0.742746	0.51317	0.479031	0.533615			780	1.19226	0.205734	0.319155	0.034852	0.0176317	0.00105125		780	0.772637	0.75091	0.600842	0.877721	0.993496	0.954792	0.192003	0.284001	0.235639
	785	1.02314	0.40175	0.0273377	0.00766011		785	0.491663	0.5684	0.835077	0.239042	0.209503	0.33397			785	1.33312	0.0644613	0.104639	0.0174751		785	0.704543	0.736532	0.741953	0.509204	0.474652	0.530788			785	1.18592	0.212715	0.321027	0.034409	0.0175908	0.00123464		785	0.771926	0.750244	0.589902	0.881872	0.99782	0.963619	0.18959	0.288327	0.23295
	790	1.02732	0.413773	0.0268566	0.00751127		790	0.482701	0.57101	0.845334	0.233639	0.206244	0.329355			790	1.33774	0.0632322	0.10375	0.0179003		790	0.707141	0.740794	0.742743	0.50358	0.46768	0.529543			790	1.18161	0.220364	0.322027	0.0337324	0.017509	0.00125899		790	0.772995	0.750479	0.579841	0.882431	1	0.970745	0.188494	0.287891	0.23132
	795	1.03271	0.426159	0.0264511	0.00730223		795	0.474449	0.574284	0.856494	0.228352	0.205087	0.325195			795	1.34506	0.0637977	0.103471	0.0182318		795	0.710292	0.74608	0.746317	0.500682	0.465031	0.530393			795	1.18147	0.228135	0.32239	0.0326766	0.0175499	0.00132896		795	0.775031	0.755233	0.571858	0.882076	0.998277	0.977211	0.188632	0.2907	0.230341
	800	1.03876	0.436849	0.0259739	0.00717322		800	0.468138	0.578392	0.866747	0.224819	0.201225	0.318671			800	1.35385	0.0649915	0.102961	0.0182798		800	0.714044	0.75175	0.751273	0.498958	0.461189	0.528392			800	1.18512	0.236905	0.322047	0.0317252	0.0175348	0.00141078		800	0.779692	0.762428	0.565535	0.880043	0.994794	0.980665	0.187634	0.292408	0.229371
	805	1.04524	0.446029	0.0255399	0.0072342		805	0.463196	0.583409	0.876024	0.219859	0.195065	0.317161			805	1.36406	0.0664245	0.102552	0.0187581		805	0.718563	0.757896	0.75728	0.495827	0.456457	0.529412			805	1.19067	0.245421	0.320768	0.0304989	0.0175694	0.00154027		805	0.785043	0.770937	0.560676	0.874613	0.988499	0.982309	0.186641	0.295831	0.228867
	810	1.05177	0.454121	0.0250283	0.00692751		810	0.460001	0.587788	0.884798	0.215416	0.193889	0.308706			810	1.37624	0.0682293	0.102207	0.0189392		810	0.724038	0.764903	0.764694	0.493136	0.454048	0.5291			810	1.19948	0.254377	0.31884	0.0292318	0.017545	0.00157633		810	0.791781	0.782316	0.557431	0.868226	0.979545	0.981679	0.186382	0.296643	0.227489
	815	1.05749	0.460142	0.024569	0.00683535		815	0.458086	0.591886	0.891693	0.210385	0.190001	0.304744			815	1.38873	0.070121	0.102028	0.0192879		815	0.730252	0.770669	0.773092	0.492025	0.450802	0.530242			815	1.20958	0.262275	0.316803	0.0284849	0.017525	0.00168815		815	0.798679	0.794103	0.556089	0.862231	0.97161	0.978105	0.185496	0.299209	0.225454
	820	1.06249	0.464099	0.0241263	0.00664912		820	0.457801	0.595412	0.896865	0.206469	0.187665	0.298563			820	1.40032	0.0719203	0.101862	0.0195611		820	0.736033	0.775969	0.780918	0.489189	0.449591	0.531338			820	1.22165	0.270003	0.314094	0.0272068	0.0176309	0.0016782		820	0.806077	0.807586	0.556157	0.852435	0.961641	0.97509	0.18771	0.301159	0.225479
	825	1.06676	0.465781	0.0236595	0.0065622		825	0.459474	0.59822	0.900217	0.202237	0.183397	0.293605			825	1.41045	0.074849	0.101658	0.020165		825	0.740556	0.779813	0.789002	0.486836	0.445335	0.533923			825	1.23317	0.27677	0.310577	0.0261038	0.0175294	0.0017762		825	0.812708	0.820355	0.556846	0.842917	0.947882	0.967858	0.185422	0.301696	0.223552
	830	1.06862	0.465104	0.0232207	0.00647596		830	0.461357	0.599781	0.900632	0.198311	0.17945	0.288824			830	1.41869	0.0773751	0.101664	0.0204644		830	0.744715	0.781908	0.79611	0.486267	0.443775	0.535641			830	1.24489	0.281537	0.307246	0.0254625	0.0175707	0.00191285		830	0.818108	0.833003	0.559526	0.833124	0.93705	0.95932	0.185586	0.305805	0.221431
	835	1.06958	0.463602	0.0228017	0.00637999		835	0.463705	0.600361	0.900153	0.194838	0.175836	0.283769			835	1.4249	0.0803638	0.101574	0.0209318		835	0.747129	0.783537	0.802092	0.483649	0.44178	0.538108			835	1.25555	0.285158	0.303713	0.0247162	0.0175827	0.00185743		835	0.823025	0.843791	0.562769	0.823283	0.924823	0.950449	0.186816	0.30502	0.22122
	840	1.06836	0.458159	0.0224234	0.00620028		840	0.467917	0.600047	0.895754	0.19061	0.174425	0.279204			840	1.42856	0.0819312	0.101763	0.0211368		840	0.749646	0.782872	0.80613	0.483982	0.441904	0.540083			840	1.26596	0.287788	0.299989	0.0238062	0.0175789	0.00186347		840	0.826566	0.854961	0.566722	0.813456	0.910967	0.941558	0.18605	0.30481	0.222103
	845	1.06495	0.451423	0.0218586	0.0060918		845	0.472291	0.597593	0.889555	0.186926	0.168929	0.271546			845	1.42896	0.0840437	0.101893	0.0215357		845	0.74966	0.781043	0.808499	0.483052	0.441136	0.542999			845	1.27264	0.288101	0.29626	0.0233525	0.017549	0.00194068		845	0.827829	0.862052	0.570543	0.802774	0.89958	0.930709	0.186528	0.306621	0.218818
	850	1.0597	0.442916	0.0215222	0.00596648		850	0.476638	0.594391	0.881076	0.182912	0.16717	0.268225			850	1.42664	0.0853926	0.102033	0.0220029		850	0.749374	0.776706	0.809235	0.483417	0.438939	0.54613			850	1.27762	0.286961	0.292834	0.0233132	0.0175804	0.00186064		850	0.827735	0.867311	0.574668	0.794548	0.889068	0.918655	0.187162	0.305208	0.220581
	855	1.05272	0.433012	0.0210968	0.00585714		855	0.481189	0.589888	0.870809	0.179209	0.16375	0.263134			855	1.42048	0.0870114	0.102165	0.0221857		855	0.746323	0.771011	0.80779	0.481489	0.440531	0.548056			855	1.28016	0.284483	0.289368	0.0230867	0.017497	0.00194744		855	0.82576	0.870536	0.578478	0.786719	0.877249	0.907257	0.185568	0.305889	0.218469
	860	1.04392	0.423319	0.0206826	0.00571727		860	0.484572	0.583634	0.859893	0.175887	0.160891	0.257424			860	1.41143	0.0862173	0.102252	0.0224177		860	0.743542	0.763539	0.803226	0.482278	0.439103	0.549605			860	1.27957	0.280334	0.285839	0.0232052	0.0174162	0.00195476		860	0.822118	0.870352	0.581856	0.77715	0.868034	0.894304	0.185204	0.305025	0.216437
	865	1.03334	0.412386	0.0203692	0.00558659		865	0.48749	0.576583	0.847087	0.171635	0.159671	0.254688			865	1.39841	0.0872723	0.102477	0.0228834		865	0.737187	0.754038	0.797685	0.481506	0.438668	0.553319			865	1.27546	0.274132	0.283223	0.0236908	0.0173204	0.00181755		865	0.815918	0.866991	0.584857	0.770339	0.86244	0.882795	0.186691	0.300949	0.214545
	870	1.02103	0.400368	0.0198894	0.00552115		870	0.490378	0.568166	0.832711	0.167959	0.154699	0.249149			870	1.38284	0.0857148	0.102465	0.0230741		870	0.730696	0.743955	0.788802	0.479029	0.439287	0.554646			870	1.26863	0.26768	0.280353	0.023897	0.0172238	0.00183203		870	0.808205	0.861817	0.586324	0.764719	0.853321	0.871358	0.184908	0.299689	0.213805
	875	1.00748	0.388983	0.0194982	0.00544781		875	0.491557	0.55905	0.818061	0.165946	0.150677	0.243295			875	1.3657	0.0849839	0.102618	0.0232237		875	0.722974	0.732768	0.779659	0.479737	0.439141	0.556095			875	1.2586	0.259691	0.278236	0.0248214	0.017038	0.0017811		875	0.798791	0.85334	0.587137	0.759289	0.850725	0.859524	0.182566	0.295625	0.212608
	880	0.992788	0.378376	0.0190896	0.00523571		880	0.491224	0.548973	0.803367	0.162142	0.14924	0.237278			880	1.34452	0.0838967	0.102678	0.0235608		880	0.712416	0.720397	0.767911	0.479425	0.437622	0.558243			880	1.24528	0.251163	0.276592	0.0252374	0.0168853	0.00179168		880	0.787657	0.842347	0.586297	0.755351	0.847301	0.851706	0.180848	0.293591	0.210258
	885	0.977475	0.368523	0.0187296	0.00519696		885	0.489575	0.53857	0.788813	0.158209	0.145702	0.234545			885	1.32275	0.0816246	0.102948	0.0238256		885	0.702095	0.708083	0.754962	0.479394	0.438433	0.560985			885	1.23023	0.242795	0.275235	0.0263917	0.0168364	0.00172764		885	0.775385	0.830668	0.584169	0.754324	0.845442	0.841034	0.181429	0.291616	0.209401
	890	0.962035	0.359102	0.0185243	0.00516634		890	0.487627	0.527843	0.774528	0.156721	0.143591	0.232049			890	1.29933	0.0794537	0.103087	0.0239846		890	0.691566	0.693948	0.741329	0.480636	0.437628	0.562337			890	1.21185	0.233266	0.27447	0.0273151	0.0165525	0.00150639		890	0.761628	0.815629	0.580938	0.753127	0.846006	0.833856	0.181128	0.282773	0.206212
	895	0.946147	0.351038	0.0181955	0.00504013		895	0.483815	0.516959	0.760863	0.153481	0.14176	0.227979			895	1.27384	0.0760149	0.102894	0.0240791		895	0.67889	0.680925	0.725399	0.478091	0.437211	0.562265			895	1.19246	0.224523	0.274349	0.0287885	0.0163743	0.00160322		895	0.748189	0.799699	0.576324	0.75433	0.849789	0.826243	0.176753	0.281858	0.204838
	900	0.93001	0.344537	0.0178593	0.00497327		900	0.47841	0.505692	0.748159	0.151378	0.138473	0.223311			900	1.24908	0.0731082	0.102987	0.024057		900	0.666748	0.667691	0.710297	0.478932	0.437571	0.562481			900	1.17055	0.216506	0.274395	0.0296805	0.0160858	0.00141858		900	0.733803	0.782401	0.569387	0.75434	0.853364	0.822268	0.175036	0.273512	0.202612
	905	0.914216	0.339816	0.017549	0.00492785		905	0.471936	0.494137	0.736945	0.149107	0.135279	0.219571			905	1.22434	0.0697876	0.102739	0.0242719		905	0.654516	0.654958	0.694862	0.475987	0.436109	0.562841			905	1.14881	0.207782	0.274666	0.0309392	0.0158017	0.00142292		905	0.718417	0.765808	0.563198	0.756772	0.857253	0.817001	0.171922	0.269384	0.198449
	910	0.900131	0.336459	0.0172717	0.00489599		910	0.465151	0.483981	0.727471	0.145737	0.13271	0.217799			910	1.19921	0.0666476	0.102587	0.0242329		910	0.641792	0.642157	0.679324	0.474367	0.436272	0.562115			910	1.12474	0.200336	0.275734	0.0324991	0.0156164	0.00132127		910	0.703425	0.747051	0.554337	0.760438	0.8653	0.813338	0.170587	0.264368	0.196975
	915	0.885628	0.334942	0.0170387	0.00476444		915	0.456283	0.473385	0.719049	0.143847	0.13197	0.213931			915	1.17568	0.063916	0.102522	0.0241983		915	0.629453	0.630481	0.664881	0.473797	0.436361	0.561689			915	1.10231	0.194402	0.277131	0.0337707	0.0152972	0.001301		915	0.690111	0.729673	0.545175	0.764656	0.87347	0.812257	0.167002	0.259099	0.192941
	920	0.872901	0.335138	0.0166415	0.00474274		920	0.447709	0.463275	0.712871	0.140998	0.127257	0.209559			920	1.15293	0.0606805	0.10231	0.0242792		920	0.617386	0.619874	0.650394	0.472138	0.43511	0.56132			920	1.07816	0.188981	0.278659	0.0351497	0.0150587	0.00124257		920	0.67573	0.711833	0.534405	0.770783	0.880996	0.810771	0.164623	0.254199	0.190431
	925	0.861652	0.336916	0.0164924	0.004725		925	0.438445	0.45435	0.708492	0.139999	0.125624	0.207716			925	1.13195	0.057746	0.101769	0.024137		925	0.606198	0.610149	0.637036	0.469907	0.432678	0.558243			925	1.05623	0.184125	0.280583	0.0363969	0.0148626	0.00118447		925	0.662984	0.69532	0.524612	0.776502	0.890453	0.811642	0.161525	0.249422	0.190289
	930	0.851728	0.34123	0.0162077	0.00454289		930	0.428066	0.445793	0.706644	0.136832	0.125355	0.203637			930	1.11397	0.054648	0.101477	0.0239812		930	0.596243	0.602832	0.624952	0.468017	0.432516	0.556241			930	1.0353	0.181432	0.282271	0.0372977	0.0145445	0.00108307		930	0.651809	0.680067	0.513495	0.781121	0.898376	0.813397	0.158648	0.242332	0.187092
	935	0.84318	0.346144	0.015963	0.00459923		935	0.417919	0.43837	0.705876	0.135749	0.121087	0.20112			935	1.09718	0.0520075	0.101204	0.0236885		935	0.587095	0.595672	0.613854	0.467318	0.432491	0.55344			935	1.01574	0.180367	0.28459	0.0383045	0.0142809	0.000987994		935	0.642262	0.666013	0.501827	0.787621	0.908271	0.816844	0.157103	0.236617	0.183372
	940	0.835994	0.352778	0.0158586	0.00461031		940	0.407512	0.431368	0.707102	0.1336	0.120046	0.201688			940	1.08371	0.0505579	0.1006	0.0234793		940	0.578488	0.59114	0.604983	0.465388	0.42965	0.549661			940	0.9973	0.179887	0.286281	0.0392644	0.0139219	0.000967951		940	0.632847	0.653709	0.490274	0.791872	0.91674	0.818463	0.152786	0.230601	0.179228
	945	0.830737	0.360524	0.015538	0.00451121		945	0.397381	0.425712	0.710087	0.131293	0.117576	0.19712			945	1.07359	0.0489988	0.0999316	0.0232627		945	0.572418	0.587796	0.597882	0.462813	0.426781	0.545615			945	0.980931	0.181747	0.288493	0.0400768	0.0137343	0.000957315		945	0.625818	0.643214	0.477958	0.797796	0.925859	0.822516	0.150122	0.227173	0.177765
	950	0.82705	0.370066	0.0153609	0.00445863		950	0.386784	0.420896	0.715168	0.12975	0.116271	0.194907			950	1.06481	0.0490963	0.099333	0.0232725		950	0.566217	0.584937	0.592572	0.45873	0.424294	0.54332			950	0.968057	0.183423	0.290248	0.0406397	0.0133229	0.000903887		950	0.620292	0.635138	0.46807	0.802205	0.933046	0.826196	0.145166	0.219216	0.173949
	955	0.824383	0.379127	0.0152632	0.00444197		955	0.376839	0.41741	0.72032	0.128472	0.115502	0.194295			955	1.06098	0.0490881	0.0985739	0.0227598		955	0.56286	0.584979	0.589622	0.457082	0.421826	0.537119			955	0.956923	0.187398	0.292027	0.0410328	0.0130495	0.000823442		955	0.616364	0.629395	0.457127	0.806922	0.939462	0.830662	0.143181	0.213655	0.1702
	960	0.823449	0.389085	0.0150535	0.0044131		960	0.367454	0.414928	0.727028	0.126911	0.113315	0.191826			960	1.05876	0.0505101	0.0977959	0.0225414		960	0.55966	0.585672	0.588468	0.452481	0.419626	0.532795			960	0.948201	0.192397	0.293232	0.0413882	0.0127442	0.000803039		960	0.613894	0.625862	0.446758	0.809639	0.944537	0.833425	0.139039	0.207726	0.167905
	965	0.823529	0.398277	0.0149105	0.00443661		965	0.359348	0.413443	0.733675	0.125472	0.111259	0.191088			965	1.05852	0.0513743	0.0970429	0.0221771		965	0.558394	0.586665	0.588331	0.450396	0.416541	0.527483			965	0.942031	0.198359	0.294668	0.0414279	0.0125034	0.00080984		965	0.612972	0.62455	0.437123	0.81212	0.94982	0.838703	0.135942	0.203993	0.165088
	970	0.825134	0.408249	0.0147496	0.0044302		970	0.351451	0.413138	0.74162	0.124199	0.109353	0.189474			970	1.06144	0.0537251	0.096307	0.0219545		970	0.557788	0.589648	0.59065	0.447118	0.41365	0.523171			970	0.939016	0.204275	0.295587	0.0409182	0.0121579	0.000803467		970	0.61357	0.62534	0.429574	0.813802	0.95117	0.844481	0.131352	0.197576	0.162131
	975	0.826457	0.416574	0.0145168	0.00433388		975	0.344374	0.413351	0.748138	0.122036	0.108135	0.186356			975	1.06643	0.0561029	0.0953085	0.0217868		975	0.558536	0.593365	0.59428	0.442002	0.409349	0.518133			975	0.938891	0.212133	0.296186	0.0407574	0.0119581	0.000762724		975	0.616045	0.629257	0.422031	0.815473	0.952193	0.847289	0.129711	0.194057	0.159126
	980	0.828437	0.424351	0.0144268	0.00443652		980	0.337698	0.414704	0.754464	0.121337	0.105337	0.186798			980	1.07295	0.0575052	0.0944787	0.0212826		980	0.561238	0.596957	0.598623	0.440469	0.40603	0.51162			980	0.940195	0.219286	0.29645	0.0405878	0.0116677	0.000765283		980	0.619193	0.633515	0.416128	0.81427	0.953898	0.849591	0.12609	0.189389	0.155747
	985	0.8311	0.43104	0.0142823	0.00432447		985	0.332508	0.416723	0.760355	0.119913	0.105462	0.184276			985	1.08022	0.0613497	0.0935443	0.0210364		985	0.562627	0.60106	0.604879	0.435135	0.4031	0.506495			985	0.943487	0.226994	0.296409	0.0401241	0.0113009	0.000955407		985	0.622742	0.64028	0.410895	0.813037	0.95303	0.851911	0.11907	0.187602	0.15063
	990	0.833621	0.435448	0.0141997	0.00438352		990	0.328841	0.419441	0.764431	0.118553	0.103771	0.184955			990	1.08877	0.0636901	0.0925678	0.0209133		990	0.565841	0.60572	0.610919	0.431117	0.397763	0.501661			990	0.948718	0.234628	0.296019	0.039407	0.011203	0.000768523		990	0.627553	0.647873	0.407068	0.811615	0.949658	0.853903	0.120685	0.182717	0.149215
	995	0.835945	0.438498	0.0139623	0.00429103		995	0.325749	0.422759	0.767299	0.116893	0.102209	0.181296			995	1.09678	0.0667395	0.0917192	0.0207233		995	0.568818	0.608839	0.617795	0.427444	0.393868	0.497035			995	0.955329	0.241682	0.295304	0.0387925	0.0109926	0.000915754		995	0.632239	0.656794	0.404646	0.807935	0.946896	0.854759	0.115644	0.181415	0.147648
	1000	0.837674	0.440347	0.013943	0.0042992		1000	0.323312	0.425844	0.76899	0.115715	0.102286	0.182232			1000	1.10496	0.0694376	0.0904658	0.020132		1000	0.57182	0.612782	0.624129	0.421592	0.390669	0.488578			1000	0.962807	0.248242	0.29421	0.0384372	0.0107415	0.000825659		1000	0.637294	0.665889	0.403302	0.803831	0.943524	0.852925	0.114159	0.176302	0.14383

[truncated: 10 more sheets: sup fig7, sup fig8, sup fig9, sup fig10, sup fig11, sup fig12, sup fig13, sup fig14, sup fig15, sup fig16]
